# Supplementary material for: Environmental Mold and Mycotoxin Exposures Elicit Specific Cytokine and Chemokine Responses
Source: PLoS One. 2015 May 26;10(5):e0126926. doi: 10.1371/journal.pone.0126926 (PMC4444319; doi:10.1371/journal.pone.0126926)
Supplement: S2 Table — (XLSX) [file pone.0126926.s002.xlsx]

## Sheet: Only molds of interest <OOR=0
									Cytokine concentrations in cell cultures
Cytokine	Cytokine/Mold					Patients										Controls
		#NM002	#NM003	#NM004	#NM001	#F011	#NM005	#NM006	#NM007	#NM008	#NM009	#NM010	C-BB	C-GG	M-EX	LC033	LC034	LC036	LC037	LC038	LC035	M12	M13
	Patiient Identifier for Mycotoxin Experiments				M002		M004			M005	M001	M003
Methacholine		negative	positive	positive	negative	refused	positive	negative	negative	negative	positive	refused
Eotaxin	Aspergillus niger-0.8	84.2	51.26	41.19	27	43.08	23.12	20.2	30.4	16.61	13.41	44.52	62.8167	54.8433	77.32	64.4767	103.485	63.09	67.5967	49.625	134.697	91.7	184.083
Eotaxin	Aspergillus niger-4	100.3	60.17	40.86	76.7	57.65	25.23	32.37	44.38	28.61	30.22	71.46	105.717	102.61	85.63	84.0367	98.31	80.6533	80.77	61.38	144.55	108.783	165.28
Eotaxin	Cladosporium herbarum-100	77.39	43.54	28.26	52.77	23.22	20.3	18.15	35	18.57	18.12	47	62.9667	63.5733	62.4	89.5833	97.3867	78.16	55.205	49.095	119.587	104.197	167.763
Eotaxin	Cladosporium herbarum-20	67.9	32.75	37.64	34.43	20.87	19.03	7.91	15.8	11.07	10.24	26.13	67.97	56.04	58.465	91.3933	113.3	66.53	49.42	35.64	137.493	107.637	164.923
Eotaxin	Medium	33.4	8.39	28.06	27.9	9.18	23.15	8.69	7.3	8.84	12.85	13.03	62.9733	27.4333	47.215	45.7333	54.19	54.41	42.11	39.7633	95.63	32.55	105.187
Eotaxin	Penicillium chrysogenum-100	86.01	47.58	37.56	54.3	32.92	20.51	26.05	32.9	28.61	20.17	67.15	74.67	77.7133	80.635	74.2267	100.157	82.88	72.935	68.8367	136.13	146.493
Eotaxin	Penicillium chrysogenum-20	63.52	27.82	35.47	21.74	9.77	23.29	9.31	10.12	18.56	14.34	22.82	54.9933	45.4167	65.73	63.5433	69.8567	62.2833	60.2233	51.805	121.903	136.043	194.01
Eotaxin	PHA	97.25	78.5	62.71	115.66	152.4	53.07	38.4	54.4	66.06	51.09	69.88	139.47	101.423	88.255	101.43	112.96	76.82	73.8267	73.7133	148.697	104	187.277
GM-CSF	Aspergillus niger-0.8	163.87	306.6	85.9	132.25	264.16	465.84	518.14	583.34	137.97	37.74	194.8	58.1067	141.94	525.675	205.99	600.965	73.815	168.667	83.255	226.843	180.36	154.13
GM-CSF	Aspergillus niger-4	369.19	454.73	236.93	555.76	446.98	755.07	958.17	1046.84	303.4	251.08	319.16	224.9	588.86	925.123	557.527	834.06	254.29	301.25	160.76	313.125	385.81	275.463
GM-CSF	Cladosporium herbarum-100	166.17	204.7	87.91	252.63	173.43	236.54	370.23	412.7	114.89	36.82	165.05	93.5333	164.6	321.345	905.417	1253.36	815.885	220.635	236.36	590.853	302.027	280.23
GM-CSF	Cladosporium herbarum-20	91.77	109.24	62.3	100.33	123.68	131.74	152.33	285.02	68.74	23.15	90.17	72.2	118.987	200.525	976.703	1102.67	53.69	0	0	505.083	177.983	109.867
GM-CSF	Medium	0	0	0	0	0	20.72	43.01	91.71	25.34	25.28	22.09	31.0833	18.8633	40.435	27.3733	70.35	55.98	0	0	37.75	0	0
GM-CSF	Penicillium chrysogenum-100	238.02	327.28	119.91	368.37	264.23	495.07	617.28	647.6	200.49	88.22	288.49	121.217	323.017	801.837	408.033	842.903	243.907	296.205	231.11	421.25	445.573
GM-CSF	Penicillium chrysogenum-20	62.62	87.28	36.55	75.4	86.83	106.47	116.89	240.28	64.91	24.24	64.89	34.3367	84.3067	224.305	215.083	224.48	67.28	92.9133	46.65	118.24	254.893	371.193
GM-CSF	PHA	274.15	440.89	245.11	430.85	533.55	901.74	610.24	1221.02	402.85	217.75	332.22	379.203	491.837	824.865	313.547	714.58	131.213	200.173	235.507	493.447	351.99	353.277
IL-10	Aspergillus niger-0.8	15.38	38.69	0	0	12.92	18.93	25.64	50.83	15.45	0	99.63	0	10.98	106.345	17.0933	194.355	8.83	49.43	12.785	141.18	7.05	36.98
IL-10	Aspergillus niger-4	185.7	184.73	16.18	52.95	63.7	41.42	128.4	257.22	102.12	88.055	391.89	28.5233	538.26	453.215	273.567	452.607	113.107	301.575	143.005	498.125	68.0267	249.86
IL-10	Cladosporium herbarum-100	11.68	0	0	3.9	0	0	0	27.51	5.98167	0	39.95	0	13.04	14.43	395.35	388.783	981.82	77.44	159.235	451.173	7.64333	24.4633
IL-10	Cladosporium herbarum-20	0	0	0	0	0	0	0	6.57	0	0	21.53	0	5.27333	5.305	566.227	778.223	10.75	0	0	1058.25	0	0
IL-10	Medium	0	0	0	0	0	0	0	0	0	0	5.51	0	6.02667	8.3715	16.4533	9.90667	9.2	0	0	7.95	0	0
IL-10	Penicillium chrysogenum-100	51	42.46	0	20.43	11.78	19.33	30.6	89.61	34.73	6.73	196.98	0	104.273	189.73	126.573	316.187	99.9667	155.475	173.523	472.05	70.51
IL-10	Penicillium chrysogenum-20	0	0	0	0	0	0	0	5.41	0	0	10.25	0	6.75333	14.275	12.71	11.32	7.92333	9.48	0	26.0733	14.2033	211.407
IL-10	PHA	68.5	88.2	41.01	114.18	133.38	58.17	70.42	319.7	204.54	64.81	223.68	279.8	369.417	266.93	157.037	278.393	18.8	89.62	172.113	526.5	164.81	422.34
IL-1beta	Aspergillus niger-0.8	240.74	728.95	88.7	190.64	466.23	335.14	274.57	342.42	422.047	0	747.5	81.0933	0	444.923	0	1013.1	0	471.943	0	371.103	188.49	212.02
IL-1beta	Aspergillus niger-4	1250.75	3133.1	365.83	1737.6	1586.86	1128.8	1090.3	1991.14	1820.24	930.67	2866.43	431.177	2121.9	2178.13	694.383	1936.19	399.33	1920.79	545.925	777.67	572.947	811.143
IL-1beta	Cladosporium herbarum-100	342.4	535.69	81.89	607.88	279.04	165.07	237.15	337.57	264.215	0	986.18	169.533	281.583	455.975	3352.77	5012.89	5528.07	3267.88	2677.43	6148.75	659.24	884.147
IL-1beta	Cladosporium herbarum-20	98.39	121.18	0	151.79	184.15	93.95	120.07	127.64	200.34	0	347.63	108.833	0	0	3351.54	5002.14	0	0	0	5140.73	244.937	273.183
IL-1beta	Medium	0	0	0	0	0	51.78	61.12	0	0	0	0	44.5567	0	0	0	0	0	0	0	0	0	0
IL-1beta	Penicillium chrysogenum-100	441.2	1182.79	115.58	786.85	522.54	431.5	350.46	724.46	727.25	201.48	1633.99	230.957	677.57	1287.44	690.893	1544.35	508.787	1822.48	1123.42	1481.81	946.967
IL-1beta	Penicillium chrysogenum-20	88.65	114.97	0	101.59	121.85	99.97	108.76	152.62	183.64	0	233.68	54.0267	0	176.009	0	0	0	287.81	0	243	356.17	1883.24
IL-1beta	PHA	318.3	1587.45	220.31	597.86	1165.56	619.15	205.16	1252.23	1399.56	569.29	1136.01	1350.11	1322.67	996.295	357.167	1170.18	173.64	364.867	1230.91	811.337	334.357	432.597
IL-6	Aspergillus niger-0.8	1324.16	4432.47	180.88	272.425	2302.9	2049	2398.08	2389.32	1558.56	159	3656.47	158.177	608.893	3215.6	273.44	4441.24	119.56	2712.15	420.76	2720.04	702.893	2241.42
IL-6	Aspergillus niger-4	8789.66	16795	2636.04	8825.47	7536.01	4137.85	6511.57	7187.1	6761.63	4667.1	20045.4	3294.23	21793.2	8183.44	2715.24	8607.48	3475.84	24041.5	2345.93	4873.43	4285.81	7103.74
IL-6	Cladosporium herbarum-100	530.99	872.45	105.64	1088.63	138.02	135.3	545.85	470.97	186.568	38.66	1237.71	87.0167	358.997	768.265	4045.74	7973.75	59223	3384.95	2711.77	22075	1817.26	3110.56
IL-6	Cladosporium herbarum-20	62.6	83.11	10.92	52.11	52.98	64.21	59.82	89.93	60.11	27.23	255.34	39.89	103.62	150.95	7091.28	10870.9	0	38.66	29.88	10644.7	470.553	723.003
IL-6	Medium	0	13.84	0	0	0	20.99	43.73	29.43	36.66	26.69	34.6	12.23	0	24.1382	0	0	0	33.4333	29.88	34.61	0	8.4
IL-6	Penicillium chrysogenum-100	2473.48	4396.89	243.87	3344.03	1461.92	1658.19	2786.22	3358.25	2594.01	388.69	5752.5	443.1	3812.4	5349.57	1526.09	5488.28	2695.34	7546.94	4462.91	5554.05	4758.83
IL-6	Penicillium chrysogenum-20	32.78	145.96	7.83	40.6	103.04	60.61	79.44	138.21	152.06	32.55	206.43	20.7467	81.62	347.08	156.84	296.797	44.2167	562.363	138.603	515.203	1309.94	9882.09
IL-6	PHA	3955.35	23576.6	2120.12	5469.9	15131.3	5566.12	2543.47	33393.5	37115	4050.2	23853.8	20885	27693.4	27325.6	4022.46	12089.3	456.667	3580.85	9170.85	17467	3735.61	12726.8
IL-8	Aspergillus niger-0.8	52801.6	116800	18686	13834.5	73898.3	76491.5	105685	177333	89853.4	8908.17	196314	12440	41404.8	213763	38665.8	363929	65797.7	104509	35918.7	114542	22058.4	64766.8
IL-8	Aspergillus niger-4	236747	235986	79673.3	164923	177701	126336	208089	387854	210431	125516	311967	132535	466492	420796	182684	558712	320317	234236	223395	187785	118996	169409
IL-8	Cladosporium herbarum-100	79218.5	82610.1	18796.8	56756.5	45911.1	42171.2	105689	271815	64576.4	8294.97	247182	48883.2	73325.4	125254	194184	391043	857125	68058.9	99214.6	298154	92169.7	183895
IL-8	Cladosporium herbarum-20	17863.9	26408.9	7033.41	11357.8	17953.8	9634.3	17376.4	55444.2	14578.5	2837.21	68735.1	22838.8	34676.8	57781.4	320092	548638	13225.4	428.07	508.48	393301	34306.5	47592.1
IL-8	Medium	985.98	2887.01	871.77	766.64	960.95	1008.04	2785.09	8499.4	3063.55	735.96	1669.27	1852.61	3923.31	2108.32	3037.08	3484.67	15819.8	873.847	1244.33	2397.51	543.177	2301.86
IL-8	Penicillium chrysogenum-100	182409	346494	22041.8	104627	79199.5	100559	146547	344181	214642	32932.6	315043	67686.3	283713	380418	218350	615212	318027	185414	282153	658715	206635
IL-8	Penicillium chrysogenum-20	10610.1	13928.7	3970.55	5502.5	10046.1	9094.24	9919.07	53451.4	33056.4	4507.28	28497.8	5956.1	15397.6	45547.6	53483.2	68733.2	44518.6	40052.4	38870.5	53812.6	73591.2	261124
IL-8	PHA	233758	299716	57128.1	111382	162701	353229	169112	489871	424920	141975	322704	389000	479960	366594	296990	573322	146663	94267.5	264539	468811	93590	205216
MCP-1	Aspergillus niger-0.8	17956.6	19895.4	6049.64	4255.08	10038.5	6598.6	5251.49	51312	13292.4	2850.39	29009.2	3539.95	16603.5	32775.8	12092.4	23137.9	6284.82	20238.1	18549.8	73654	9827.62	25942.5
MCP-1	Aspergillus niger-4	23020.9	20345.1	4942.81	11561.2	9206.84	3698.35	5335.82	29689.3	15628.1	13266.2	19726	11367.5	8701.92	15743.8	18333.9	15986.7	41372.4	13513.1	25254.1	61543	11830.5	21694
MCP-1	Cladosporium herbarum-100	3572.6	9958.67	1731.68	4543.71	2117.04	2395.54	6174.67	24461.5	10384.5	2805.14	17875.8	1606.6	3192.83	5040.45	1671.86	1244.98	1684.99	561.385	666.515	2139.93	3795.78	6801.74
MCP-1	Cladosporium herbarum-20	3035.6	4450.41	2801.39	2367.89	1512.27	1692.9	1522.13	11914.2	5295.51	1680.32	16362.5	1865.63	5316.18	5483.57	4275.33	3864.42	2290.95	1448.77	1574.96	8656.41	3786.99	5072.96
MCP-1	Medium	1066	1925.71	2410.17	951.49	712.92	935.4	495.07	2489.2	2224.84	857.02	2621.97	1111.72	2718.32	2950.39	5039.87	3179.87	2513.71	1334.03	2744.09	7106.67	897.053	3450.03
MCP-1	Penicillium chrysogenum-100	20204.6	13090.8	3888.81	8704.7	5128.15	3930.18	3918.94	30389.2	13151.2	5356.97	21873.3	4628.28	12756.2	13993.6	10547.8	11700.4	36329.6	5668.94	18241.3	42805	9133.29
MCP-1	Penicillium chrysogenum-20	5415.25	5876.27	3260.58	2235.03	1836.44	1825.22	720.05	9853.1	8754.25	2219.09	11381.6	1988.83	8235.72	13900.1	9431.94	10070.8	7646.45	10045.6	16086.9	28535.5	10524.5	12909
MCP-1	PHA	101234	53461.5	14870.1	27563.4	26987.8	23416	19675	90969.6	59471.4	32352.3	72132.2	50760.5	46315.5	76056.6	139204	83863	83186	41113.9	55932.9	140412	46227.5	81595.7
MIP-1alpha	Aspergillus niger-0.8	3424.99	15296.5	1478.85	1949.07	8551.31	5823.47	4884.7	10157.5	5700.38	680.097	11627.8	1476.86	2727.91	14083.3	2246.36	17021.9	351.34	16465.2	6112.59	7811.36	1747.31	5319.15
MIP-1alpha	Aspergillus niger-4	22590	30684.2	11908.3	32000.1	23991.7	11103.9	18362.2	36257.1	20595.4	16451.7	30680	18017.4	43509.3	52594.7	15799.3	43410.8	16636.9	43528.5	39296.9	19418	11494.6	19708.1
MIP-1alpha	Cladosporium herbarum-100	6885.2	11919.2	2042.79	10415.2	5527.32	1773.61	5202.52	13239.9	3792.65	485.303	14541.5	5068.52	7753.22	13036.1	18385	22073.5	45333.5	14386.5	19475.8	23316.1	9645	14633.6
MIP-1alpha	Cladosporium herbarum-20	988.23	3330.86	671.39	1900.68	2262.87	492.91	430.76	1290	403.05	152.83	3319.46	2557.56	3066.66	4678.92	38269.9	49281.6	182.85	150.36	143.66	35770.8	4988.06	4881.61
MIP-1alpha	Medium	155.68	105.62	156.72	159.3	95.73	105.8	99.95	69.95	70.83	85.32	76.2	221.31	155.447	138.745	141.86	179.387	181.853	146.92	143.61	193.7	134.1	252.06
MIP-1alpha	Penicillium chrysogenum-100	10338.3	19437.7	2240.56	14580.3	8978.57	6046.67	7770.44	20918.5	13846.9	3210.31	22904.1	5945.61	16111.4	29913	12080.9	38545.1	20013.7	25765.7	36128.4	47332.9	16479.5
MIP-1alpha	Penicillium chrysogenum-20	279.3	735.38	314.31	465.36	660.18	460	219.67	663.77	1096.25	217.49	717.63	485.177	559.417	2298.23	2031.87	2441.2	350.153	5189.22	2140.67	3644.51	7645.87	23493.3
MIP-1alpha	PHA	7711.65	30120.2	9807.83	12355.2	22995.4	14041.1	6207.84	32052.5	27908.5	13296.2	20585.3	43390.7	26145.1	28680.4	15712.3	27731.7	2025.72	15712.5	31630.9	20600.1	6599.06	21457
MIP-1beta	Aspergillus niger-0.8	10288	15185.3	2373.96	2923.41	5354.49	4839.41	5723.62	24254.7	6734.76	1668.18	20457.5	6128.99	7303.91	24876.8	4790.34	12740.6	1197.64	22895.6	9686.68	32705.1	5547.56	10701.7
MIP-1beta	Aspergillus niger-4	30898.6	27258	7653.67	17847	9998.3	6778.2	12015.6	40767.6	15679	12086.7	28648.8	26544.8	33207.9	46457	15365.6	24802.8	13800.1	52720.2	49167.7	40694.1	13292.5	27660.8
MIP-1beta	Cladosporium herbarum-100	8774.9	8842.5	1983.04	6714.76	1798.28	1891.54	7671.17	29736.2	5209.94	982.35	20491	7466.03	6936.01	11241.3	11997.9	10070.8	29523.5	8326.85	14394.2	25789.9	9802.09	12220.2
MIP-1beta	Cladosporium herbarum-20	3598.89	5342.73	885.18	2044.7	1052.75	739.9	1246.48	5219.1	1125.3	388.38	6382.83	5862.83	4933.07	6411.75	29366.6	22888.3	387.7	234.59	212.4	44687.2	7546.97	7169.41
MIP-1beta	Medium	159.72	262.21	234.91	120.2	63.19	172.41	257.38	380.47	200.37	187.47	184.87	336.107	385.207	325.135	183.817	182.107	406.363	247.657	285.857	399.83	117.667	279.793
MIP-1beta	Penicillium chrysogenum-100	16094.5	23913.2	2460.85	9516.95	4621.29	4367.13	6919.57	29368.9	9928.24	3824.36	23913.9	11944.4	15678.7	35132.1	11599.5	13219.4	22677.7	28610.3	44550.2	65698.3	29465.2
MIP-1beta	Penicillium chrysogenum-20	1532.7	2709.82	583.48	857	680.72	824.13	754.82	5057.6	2181.07	555.86	3198.78	1669.18	2192.6	5974.66	4438.42	3485.94	1002.52	7590.59	5782.38	11772.9	11254.2	31441.5
MIP-1beta	PHA	10831.6	32385	9492.54	8687.49	14031.7	8536.79	5812.62	43649	24121.7	10949.5	34874.7	40302.8	26669.5	29746.1	15284.4	18375	3951.67	18716.4	35745.8	27697.9	10331.4	24485.2
RANTES	Aspergillus niger-0.8	16591.2	5269.97	6001.02	2362.57	2842.4	3675.65	3157.93	2409.5	2148.42	2217.7	5452.31	6216.82	5222.93	11909.2	4148.18	6879.59	7015.63	8223.47	5038.53	12488.9	2190.7	4687.94
RANTES	Aspergillus niger-4	27437.3	5797.88	5389.61	4219.23	3416.58	3747.15	4963.59	3374.8	2902.75	3880.67	16597.1	10309.7	15861.9	14097.9	4705.82	6521.06	8211.41	13284.6	4711.43	12246.5	2299.4	3748.22
RANTES	Cladosporium herbarum-100	15258.4	4341.75	3645.87	3447.28	2129.97	2431.16	2860.3	2391.7	2188.14	2850.14	6354.06	5865.15	7563.99	13845.1	5342.22	7274.59	10511.4	6844.71	5848.78	16046.2	2655.1	4345.32
RANTES	Cladosporium herbarum-20	12600.1	3908.86	4886.01	2760.69	2129.13	2343.2	1547.94	1459.4	1405.58	1632.55	3765.07	8194.13	7934.45	13420.4	6043.38	8515.27	8349.28	7773.26	5212.64	16106.6	2471.84	4489.39
RANTES	Medium	4886.9	1618.34	3729.84	2381.26	1133.81	2471.64	1288.63	1038.5	1358.6	1770.31	1817.68	5705.62	3013.47	7509.81	3559.66	4293.23	6268.18	6294.82	5386.63	11927.5	872.73	2646.77
RANTES	Penicillium chrysogenum-100	16135.3	4742.02	5250.02	3290.24	2517.45	3218.52	4108.76	3057.2	3764.02	3163.45	13856.1	9160.52	10283.4	13580	5601.14	6732.94	8591.14	12224.7	8328.85	14107.3	3443.59
RANTES	Penicillium chrysogenum-20	10635.5	3577.68	4924.75	2056.29	1351.15	3802.39	1986.91	1362.8	2924.01	2321.78	3392.59	5186.83	4495.84	12456.7	4530.53	5517.86	6688.48	7502.07	5597.46	14752.2	2793.18	5740.23
RANTES	PHA	31735.6	9451.82	8373.84	6332.09	10382.5	8546.72	6676.5	5021.1	10998.4	6739.3	12618.3	18731.8	13457.4	38709.8	14787.6	11061.7	11281.1	13380.3	12494.4	41969.5	1958.75	5373.28
TNF-alpha	Aspergillus niger-0.8	41.38	320.35	18.74	25.69	193.9	339.1	438.55	291.95	286.37	15.04	713.53	19.7933	42.6733	471.86	50.3267	1184.99	10.325	443.16	36.725	92.0233	55.68	115.33
TNF-alpha	Aspergillus niger-4	288.1	675.61	162.42	1457.69	908.19	879.73	1716.4	1599.9	1719.93	1201.38	2561.04	384.44	1332.13	2106.18	644.05	3640.89	232.31	2128.79	432.78	404.76	278.997	379.453
TNF-alpha	Cladosporium herbarum-100	232.69	542.34	27.07	432.5	241.84	251.74	1370.62	3590.78	670.077	56.84	4041.8	161.04	358.667	1024.13	1901.15	9387.82	4634.25	1264.75	1505.01	5935.02	625.953	1633.59
TNF-alpha	Cladosporium herbarum-20	23.91	67.11	0	46.8	90.61	66.23	129.29	385.97	90.32	14.61	520.03	65.0067	75.6567	199.26	1890.96	9599.46	4.51	0	0	4947.71	191.937	191.847
TNF-alpha	Medium	0	0	0	0	0	3.11	8.46	12.73	5.64	4.89	4.15	0	7.48	5.3565	6.72	4.15	5.67667	0	0	0	0	0
TNF-alpha	Penicillium chrysogenum-100	184.7	822.33	33.97	755.15	493.99	507.2	1006.44	1815.88	1227.13	113	3619.85	221.57	746.07	3052.26	918.03	5482.33	580.037	2542.49	1399.4	3200.05	784.227
TNF-alpha	Penicillium chrysogenum-20	6.88	18.71	0	0	26.85	22.87	23.51	55.06	70.49	8.92	36.87	11.6233	25.0067	71.115	74.6367	80.4733	13.41	106.217	22.435	78.41	244.777	1332.95
TNF-alpha	PHA	213.2	2007.04	340.57	697.79	2597	1250.92	691.88	2955.34	4712.18	1407.86	2821.33	2743.08	2223.76	1757.11	547.4	1610.32	23.78	314.003	1492.91	1071.09	388.573	2806.32
