# Supplementary material for: Environmental Mold and Mycotoxin Exposures Elicit Specific Cytokine and Chemokine Responses
Source: PLoS One. 2015 May 26;10(5):e0126926. doi: 10.1371/journal.pone.0126926 (PMC4444319; doi:10.1371/journal.pone.0126926)
Supplement: S3 Table — (XLSX) [file pone.0126926.s003.xlsx]

## Sheet: complete 2012 and 2013 combined
ID	Group	Methacholine	Treatment	Replicate #	Batch	EGF (2)	Eotaxin (4)	FGF-2(basic) (6)	Flt-3 Ligand (8)	G-CSF (12) - DATA SUSPECT LOW BEAD COUNTS	GM-CSF (14)	GRO (16)	IFNalpha2 (18) DATA SUSPECT- low bead count	IFNgamma (20)	IL-1alpha (22)	IL-1beta (24)	IL-1ra (26)	IL-2 (COMBINED)	IL-3 (30)	IL-4 (32)	IL-5 (34)	IL-6 (36)	IL-8 (combined)	IL-9 (42)	IL-10 (44)	IL-12(p40) (46)	IL-12(p70) (48)-DATA SUSPECT LOW BEAD COUNT	IL-13 (50)	IL-15 (52)	IL-17 (54)	IP-10 (56)	MCP-1 (combined)	MCP-3 (60)	MDC (62)	MIP-1alpha (combined)	MIP-1beta (66)	PDGF-AA (68)	PDGF-AB/BB (70)	RANTES (combined)	CD40L (74)	TGFalpha (78)	TNFalpha (combined)	TNFbeta (82)	VEGF (86) - DATA SUSPECT LOW BEAD COUNTS
A-01	Control	NA	ION-	1	2012	87.87	3.46	8.5	3.45	9.83	23.87	303.2	2.83	3.51	0.34	1.43	37.55	3.92	0	88.1	0.28	2.89	1325.67	1.46	10.65	0.02	0.83	18.22	0.17	0.08	51.5	65.07	1.42	899.51	451.75	129.04	572.35	388.45	29277.3	912.52	1.75	10.51	1.23	14.73
A-01	Control	NA	ION-	2	2012	76.93	3.12	5.55	3.18	1.2	24.66	294.2	7.68	3.06	0.19	2.02	31.41	3.58	0	77.68	0.38	1.87	1633.44	1.23	8.45	0.02	1.31	16.22	0.01	0.23	46.92	73.23	1.42	859.73	588.1	129.5	658.2	334.51	44464.9	840.5	1.42	33.55	1.23	20.36
A-01	Control	NA	ION-	3	2012	93.8	5.63	5.55	3.18	2.89	36.46	384.08	16.09	3.46	0.19	3.39	33.98	5.79	0	82.96	0.32	2.02	1503.78	1.19	11.38	0.02	0.09	16.22	0.01	0.75	44.49	117.18	1.42	1089.63	637.13	130.15	823.63	456.63	38854.8	1899.53	1.83	40.3	1.23	18.68
A-01	Control	NA	ION+	1	2012	140.16	10.95	12.8	7.45	8.83	2639.03	728.4	36	8353.51	0.72	40.09	20.43	10443.3	28.77	390.92	96.73	170.22	18261.3	9.41	518.1	6.59	1.99	554.36	0.52	126.98	6.95	1289.09	118.91	48.33	9488.78	8150.59	1280.66	857.57	44895.6	541.71	1.09	4643.68	1.23	47.62
A-01	Control	NA	ION+	2	2012	138.2	10.27	12.8	8.49	10.8	2620.07	757.21	34.27	9855.26	0.67	38.11	27.79	7345.58	29.06	426.06	118.03	169.08	14344.6	9.34	525.68	4.63	1.79	587.52	0.45	115.7	6.02	1055.31	127.49	40.98	6666.46	8203.96	1409.34	1819.3	48649.3	542.66	0.93	4256.58	1.23	43.35
A-01	Control	NA	ION+	3	2012	145.21	10.05	11.33	8.65	12.66	2766.8	837.63	25.28	10392.7	0.64	30.64	24.66	10452.8	30.08	413.72	112.33	182.16	16353.4	10.23	583.31	8.46	5.39	564.69	0.58	133.5	8.66	1119.95	118.91	40.98	9455.86	9886.65	916.34	1550.7	50288.8	554.11	0.93	4905.86	2.3	50.16
A-01	Control	NA	Media-	1	2012	22.4	1.52	2.39	1.95	1.2	5.17	102.5	0.79	0.12	0.19	0.99	2.8	0.02	0	0.02	0.13	0.02	354.32	0.19	4.18	0.02	1.12	0.09	0.01	0.04	14.04	760.06	10.02	15.8	268.1	9.27	87.55	101.92	3609.41	274.34	0.27	3.09	1.23	3.2
A-01	Control	NA	Media-	2	2012	24.18	1.89	2.39	1.15	4.28	5.6	98.56	0.79	0.05	0.14	0.15	1.15	0.24	0	0.02	0.13	0.02	196.6	0.14	3.54	0.02	1.21	0.09	0.01	0.04	11.02	795.21	6.91	15.8	216.18	3.48	104.15	100.53	4652.63	270.63	0.27	1.67	1.23	3.76
A-01	Control	NA	Media-	3	2012	35.43	3.4	2.39	2.6	2.89	10.21	179.56	9.36	0.75	0.14	4.13	2.8	0.74	0	0.02	0.13	0.89	694.28	0.19	5.93	0.02	0.64	0.19	0.17	0.04	12.27	2136.97	25.01	29.53	206.66	34.12	155.41	123.25	6769.16	430.06	0.43	7.83	1.23	18.97
A-01	Control	NA	Media+	1	2012	120.64	9.92	10.49	5.94	9.83	234.57	1031.66	12.84	72.81	1.07	68.78	16.1	34.4	0	3.25	1.36	7.51	25407.3	0.45	7.79	0.77	0.46	41.25	0.45	2.1	53.11	4881.69	702.48	25.82	5055.06	330.32	1434.5	822.72	54352.3	642.45	1.01	879.94	1.23	42.82
A-01	Control	NA	Media+	2	2012	102.54	7.97	9.05	6.34	8.83	256.96	855.15	24.65	98.27	1.49	129.36	11.62	131.24	0	2.52	1.97	14.44	29745.5	0.33	6.59	0.02	0.46	50.12	0.45	3.2	49.13	5575.77	605.44	24.27	6579.01	325.75	1293.4	897.34	102914	539.34	1.09	1539.24	3.58	50.72
A-01	Control	NA	Media+	3	2012	122.16	10.95	11.33	6.72	7.78	306.2	997.15	25.28	101.09	1.67	122.52	13.88	84.14	0	3.25	3.31	14	30902.3	0.43	8.76	3.6	1.21	58.92	0.45	1.65	59.13	5482.47	635.06	24.27	6770.67	353.13	1598.9	984.89	73091.2	599.98	1.09	1507.47	1.23	76.96
A-01	Control	NA	SG-	1	2012	23.81	2.22	5.55	1.95	1.2	7.3	111.43	1.57	0.12	0.09	0.41	1.15	0.02	0	0.02	0.13	0.41	505.39	0.16	4.96	0.02	0.83	0.09	0.01	0.04	7.82	968.02	15.11	15.8	205.29	13.49	111.92	50.21	3710.12	315.35	0.35	4.72	1.23	0.28
A-01	Control	NA	SG-	2	2012	31.32	2.22	4.37	1.95	1.2	7.72	116.49	2.83	0.19	0.05	0.71	1.15	0.02	0	0.02	0.13	1.28	501.03	0.22	4.96	0.02	1.21	0.09	0.01	0.04	7.65	1309.56	14.88	11.86	205.29	9.64	107	91.15	4230.25	262.8	0.43	2.49	1.23	7.68
A-01	Control	NA	SG-	3	2012	29.16	1.12	2.39	1.15	1.2	7.72	109.27	3.93	0.26	0.09	0.53	1.15	0.02	0	0.02	0.13	0.02	559.89	0.18	4.73	0.02	0.36	0.09	0.01	0.04	11.91	1341.28	18.05	11.86	239.19	9.64	86.1	77.44	4383.32	269.81	0.19	3.39	1.23	4.87
A-01	Control	NA	SG+	1	2012	134.57	11.78	10.49	6.34	11.74	271.8	1182.2	12.47	79.17	1.67	105.75	13.88	103.2	0	4.31	1.02	14.67	20528.6	0.42	7.37	1.39	0.64	33.43	0.45	1.96	23.29	3831.42	550.12	27.33	4761.94	378.54	1489.77	1024.53	61311	685.34	1.09	1428.37	11.26	77.62
A-01	Control	NA	SG+	2	2012	80.35	10.18	10.49	6.34	9.33	239.88	682.05	15.38	63.64	1.49	95.69	12.76	131.24	0	3.07	0.71	12.79	23229.4	0.3	6.05	3.6	0.46	30.65	0.32	1.75	22	4413.2	545.38	24.27	4860.28	357.38	679.97	707.39	53562.5	526.62	0.68	1584.57	6.7	41.31
A-01	Control	NA	SG+	3	2012	111.62	9.66	7.23	6.72	8.83	178.95	966.09	20.81	66.76	0.89	59.33	12.76	107.92	0	2.43	0.45	6.79	19834.9	0.42	5.47	0.02	1.21	27.52	0.45	1.4	18.86	4124.85	534.17	22.69	4281.03	384.4	1058.49	932.44	60213.2	554.59	0.68	1129.12	7.87	56.66
A-01	Control	NA	SST-	1	2012	30.31	2.84	7.23	2.6	1.2	9.8	112.21	7.68	1.3	0.26	0.08	2.8	0.42	0	0.02	0.2	0.23	293.68	0.19	5.12	0.02	1.6	0.09	0.01	0.12	12.06	773.4	10.25	21.05	309.45	8.1	107.61	55.76	3079.08	319.86	0.19	2.83	1.23	8.42
A-01	Control	NA	SST-	2	2012	28.11	2.22	2.39	1.57	1.2	6.03	101.61	2.83	0.32	0.09	0.15	1.15	44.68	0	0.02	0.18	0.83	417.27	0.16	4.41	0.02	0.46	0.09	0.01	0.04	9.63	746.52	9.62	13.89	264.75	8.88	109.78	125.11	4866.29	254.94	0.27	2.59	1.23	4.31
A-01	Control	NA	SST-	3	2012	29.88	1.62	2.39	1.15	1.2	8.14	99.21	0.79	0.69	0.14	0.28	1.15	34.4	0	0.02	0.1	0.02	266.67	0.16	5.31	0.02	0.46	0.09	0.01	0.04	24.21	1032.3	14.19	11.86	266.09	3.48	102.56	66.09	3199.97	248.72	0.35	2.64	1.23	0.64
A-01	Control	NA	SST+	1	2012	107.84	9.39	10.49	7.45	4.28	375.78	1379.92	18.83	64	3.01	187.85	16.1	167.83	0	3.34	2.83	15.04	28795.6	0.3	8.99	1.39	1.02	64.06	0.45	4.28	53.43	5008.92	704.29	30.25	6336.81	405.85	1264.7	1024.73	88197.8	622.55	1.01	1459.31	9.43	66.44
A-01	Control	NA	SST+	2	2012	102.19	10.1	7.23	6.72	5.53	315.65	1018.73	16.78	70.62	1.19	91.16	11.62	107.92	0	2.7	1.04	8.76	20390.8	0.36	5.66	2.53	2.68	56.92	0.32	1.75	42.13	4241.86	602.09	22.69	4265.38	337	2141.35	957.81	67733.8	612.97	1.09	1142.01	8.42	38.83
A-01	Control	NA	SST+	3	2012	104.43	11.86	11.33	7.45	10.8	311.91	863.53	23.39	92.28	1.19	99.4	15	103.2	0	3.43	1.77	10.22	26316.2	0.33	7.75	4.12	0.46	54.11	0.45	2.45	45.69	4423.71	680.39	26.58	5426.64	354.77	1212.21	696.36	49612.6	604.96	1.01	1022.06	5.33	54.66
A-02	Control	NA	ION-	1	2012	56.48	3.79	2.39	2.6	2.89	25.45	225.87	0.79	3.95	0.05	0.77	19.36	39.57	0	101.31	1.17	2.4	1238.43	1.17	3.94	0.02	0.83	10.77	0.01	0.08	28.66	117.18	1.42	604.87	837.46	148.47	398.01	209.69	16095.6	516.35	1.22	39.18	1.23	16.92
A-02	Control	NA	ION-	2	2012	51.49	3.99	2.39	4.2	2.89	25.85	222.88	1.57	3.11	0.14	0.88	23.61	3.58	0	123.26	1.06	2.53	1301.37	1.13	4.41	0.02	0.27	14.55	0.32	0.39	33.48	185.96	1.42	681.7	781.71	191.95	395.03	218.01	19927.3	575.86	1.51	34.68	1.23	22.48
A-02	Control	NA	ION-	3	2012	88.7	7.73	7.23	4.2	4.28	45.85	361.2	6.81	5.91	0.24	0.88	30.38	64.68	0	143.65	1.4	3.18	1217.46	1.79	6.28	0.02	1.12	15.5	0.01	0.23	30.8	162	1.42	844.44	698.58	248.73	782.65	225.44	21387.8	1615.23	2.39	33.55	1.23	23.24
A-02	Control	NA	ION+	1	2012	88.64	8.81	11.33	7.81	14.86	1182.95	523.4	25.28	6530.07	0.39	12.33	17.19	8479.4	34.07	468.34	512.44	77.82	13250.5	10.63	209.5	2.53	1.5	595.09	0.45	53.5	6.95	743.48	71.01	15.8	6537.9	8595.53	480.79	521	27100	327.24	0.6	4250.35	1.23	52
A-02	Control	NA	ION+	2	2012	90.47	10.95	12.09	7.81	8.83	1663.89	543.96	17.47	5929.71	0.42	14.53	17.19	9916.38	32.59	597.03	538.74	84.74	29595.7	12.97	211.11	4.63	1.12	633.08	0.32	61.4	8.16	4267.42	74.47	26.58	12884.1	10183.1	703.52	600.64	85361.4	396.61	0.68	3431.74	1.23	31.93
A-02	Control	NA	ION+	3	2012	130	17.22	14.68	14.01	20.91	3071.46	985.74	45.48	8647.45	0.53	22.84	35	15721.2	45.79	787.92	551.86	102.86	23198.7	17.25	313.03	16.33	10.68	746.01	0.96	80.25	8.83	1448.78	84.33	35.11	14520.9	14373.8	660.42	520.44	59695.1	1073.27	1.75	7859.8	6.7	56.81
A-02	Control	NA	Media-	1	2012	8.28	0.09	2.39	1.15	1.2	4.96	50.76	0.79	0.05	0.01	0.15	1.15	0.02	0	0.02	0.15	0.02	177.25	0.22	4.61	0.02	1.02	0.09	0.1	0.08	0.09	611.46	7.32	4.48	183.41	0.52	30.79	31.24	1287.88	140.79	0.02	0.97	1.23	0.28
A-02	Control	NA	Media-	2	2012	9.19	0.64	2.39	1.15	1.2	5.17	57.28	5.9	0.05	0.05	0.08	1.15	0.02	0	0.02	0.1	0.02	197.68	0.18	6.59	0.02	1.31	0.09	0.01	0.08	0.44	1072.32	8.8	0.29	237.84	0.52	38.05	42.67	1792.7	153.13	0.02	1.54	1.23	0.28
A-02	Control	NA	Media-	3	2012	12.18	2.54	2.39	1.15	2.89	8.55	68.39	0.79	0.05	0.03	0.08	1.15	0.02	0	0.02	0.1	0.02	106.57	0.16	6.17	0.02	0.18	0.09	0.01	0.04	0.09	808.06	7.71	2.78	173.79	0.52	40.79	21.84	1582.06	297.32	0.19	0.54	1.23	0.28
A-02	Control	NA	Media+	1	2012	81.66	9.13	2.39	6.53	4.28	67.38	656.01	16.78	56.52	0.26	13.13	10.46	64.68	0	3.96	3.56	1.76	45082.1	0.32	4.65	0.77	0.46	25.93	0.01	0.23	42.47	7450.66	410.84	11.86	10230.6	496.47	532.47	287.51	84758.8	315.35	0.68	1114.39	1.23	21.03
A-02	Control	NA	Media+	2	2012	71.18	8.99	8.5	5.94	9.83	79.55	660.14	12.47	48.65	0.29	24.4	11.62	98.47	0	3.43	4.85	3.47	19607.6	0.42	5.58	0.77	0.46	43.25	0.32	0.31	52.69	3973.59	366.37	17.62	6123.71	540.21	635.96	315.54	45085	352.34	0.93	676.16	1.23	47.87
A-02	Control	NA	Media+	3	2012	98.65	15.38	11.33	8.49	12.2	140.97	1251.29	22.75	88.09	0.39	27.05	13.88	74.46	0	6.05	4.35	2.94	15742.6	0.36	5.16	1.39	1.02	28.53	0.17	0.9	43.1	2484.66	438.89	18.5	4195.59	744.25	700.1	280.68	24464.3	757.67	1.09	444.62	1.23	55.89
A-02	Control	NA	SG-	1	2012	8.95	1.33	2.39	1.15	1.2	6.45	68.1	1.57	0.39	0.56	0.08	1.15	0.24	0	0.02	0.15	0.02	178.32	0.2	5.04	0.02	1.21	0.09	0.01	0.04	0.09	1024.15	14.37	0.29	163.44	0.52	31.54	97.34	1182.54	150.4	0.1	1.06	1.23	1
A-02	Control	NA	SG-	2	2012	11.31	2.84	2.39	1.15	1.2	8.34	85.23	4.94	0.26	0.14	0.08	1.15	0.02	0	0.02	0.13	0.02	612.29	0.19	5.43	0.02	0.46	0.09	0.01	0.04	0.44	1975.33	21.22	0.29	213.46	6.42	36.85	13.54	1290.25	134.76	0.1	6.21	1.23	3.57
A-02	Control	NA	SG-	3	2012	18.57	3.73	2.39	0.62	3.61	13.47	102.79	3.93	0.51	0.05	0.15	1.15	44.68	0	0.02	0.18	0.02	352.15	0.14	7.37	0.02	0.64	0.09	0.01	0.04	0.09	1732.06	21.44	0.29	157.22	5.04	49.77	6.38	1180.08	312.07	0.27	1.64	1.23	2.28
A-02	Control	NA	SG+	1	2012	75.86	9.08	7.23	5.94	10.8	63.46	606.52	12.47	49.68	0.19	13.48	8.08	64.68	0	2.52	1.76	2.56	13680.7	0.27	3.38	0.02	0.93	15.62	0.01	0.2	11.91	2431.11	333.4	11.86	2947.26	524.95	599.19	397.47	23079.5	335.86	0.52	726.21	1.23	51.05
A-02	Control	NA	SG+	2	2012	72.12	7.44	7.23	6.14	7.78	77.59	623.38	14.67	57.15	0.45	35.83	8.08	84.14	0	2.15	2.14	7.2	16345.3	0.33	4.57	1.39	1.21	23.55	0.32	0.23	13.2	2481.37	300.48	15.8	3725.47	564.54	467.29	239.81	25939.6	326.42	0.56	1083.96	1.23	36.16
A-02	Control	NA	SG+	3	2012	94.12	17.78	11.33	7.45	16.95	105.67	917.75	30.45	101.56	0.24	10.91	12.76	54.76	0	3.96	1.22	2.48	11898.1	0.33	3.7	0.02	1.41	13.94	0.32	0.75	9.95	2249.65	361.71	15.8	2785.12	732.6	677.42	208.25	22927	703.57	0.68	689.4	1.23	57.71
A-02	Control	NA	SST-	1	2012	11.64	1.71	2.39	2.6	2.89	9.38	68.63	5.9	0.63	0.05	0.15	1.15	0.74	0	0.02	0.15	0.3	404.23	0.14	6.13	0.02	0.09	0.09	0.01	0.04	0.44	1183.93	12.98	4.48	221.61	5.98	35.79	5.83	1281.55	136.62	0.14	1.95	1.23	1
A-02	Control	NA	SST-	2	2012	10.34	1.01	2.39	1.15	5.53	8.14	59.82	3.39	0.05	0.09	0.15	1.15	0.02	0	0.02	0.15	0.02	156.86	0.15	5.31	0.02	0.01	0.09	0.01	0.04	0.44	1181.84	12.86	0.29	189.58	0.52	31.97	5.27	1391.98	132.9	0.1	0.89	1.23	0.28
A-02	Control	NA	SST-	3	2012	13.08	1.33	5.55	1.95	1.2	8.55	59.32	0.79	0.75	0.14	0.28	1.15	0.74	0	0.02	0.15	0.02	139.71	0.09	5.43	0.02	0.83	0.09	0.01	0.04	1.11	1204.68	10.84	8.51	194.37	0.52	41.95	14.91	1364.34	173.69	0.1	1.03	1.23	5.81
A-02	Control	NA	SST+	1	2012	81.92	9.57	8.5	5.94	6.12	66.2	667.43	21.47	60.75	0.34	12.11	9.28	84.14	0	2.98	4.84	2.11	15250.1	0.32	4.88	0.02	1.02	34.97	0.17	0.23	34.45	2932.59	439.71	13.89	4238.9	555.39	398.54	357.59	22915.6	337.51	0.6	475.58	1.23	41.76
A-02	Control	NA	SST+	2	2012	63.58	7.19	2.39	5.74	3.61	77	560.45	22.11	40.7	0.19	14.79	6.85	93.71	0	2.98	6.43	1.84	17262.2	0.32	5.27	0.02	0.27	27.63	0.45	0.23	31.39	3262.17	355.15	13.89	4522.84	507.1	480.35	308.05	29332.5	309.2	0.43	561.08	1.23	27.79
A-02	Control	NA	SST+	3	2012	74.01	11.24	10.49	7.81	7.78	124.85	799.31	36.85	47.22	0.29	16.35	12.76	54.76	0	3.96	4.9	2.27	17758.8	0.3	5.47	1.39	1.6	36.78	0.17	1.11	27.29	3089.27	394.33	15.8	4010.61	654.25	464.92	258.55	31243.3	749.8	0.76	499.68	1.23	55.74
A-03	Control	NA	ION-	1	2012	29.35	3.53	2.39	3.71	2.89	20.5	178.77	11.71	1.41	0.14	2.17	52.21	4.37	0	16.66	0.2	1.16	3593.71	0.47	5.12	0.02	0.64	2.19	0.58	0.57	24.78	155.43	1.42	791.98	1001.05	289.77	142.37	116.83	21282.4	163.03	0.6	36.93	1.23	7.12
A-03	Control	NA	ION-	2	2012	28.71	3.26	2.39	2.6	1.2	18.3	169.57	8.53	1.08	0.05	0.65	47.68	4.26	0	12.58	0.13	1.13	2952.23	0.22	2.86	0.02	0.83	1.28	0.01	0.46	20.09	162	1.42	827.38	1052.98	216.32	94.38	34.84	24809.1	174.13	0.85	49.2	1.23	8.79
A-03	Control	NA	ION-	3	2012	43	7.34	5.55	3.71	4.28	32.73	203.92	3.93	1.52	1.07	1.16	99.93	8.25	0	27.82	0.15	1.95	1575.79	0.39	3.78	0.02	0.36	3.2	0.01	0.9	21.77	33.67	1.42	1023.21	580.44	239.32	136.09	78.11	15177.9	405.1	1.59	9.78	1.23	25.45
A-03	Control	NA	ION+	1	2012	54.7	9.22	9.56	6.34	10.8	1765.99	454.06	39.96	1537.56	0.24	11.23	11.62	3816.69	19.15	41.97	12.05	25.6	15355.6	1.1	13.63	1.39	0.46	79.13	0.32	31.8	2.78	467.94	80.16	4.48	5612.01	4126.29	148.66	41.22	11614.1	152.67	0.43	1897.77	1.23	51.68
A-03	Control	NA	ION+	2	2012	40.83	9.22	9.56	7.09	14.43	2016.81	458.53	18.15	1178.79	0.19	9.89	11.62	2841.18	17.56	38.87	13.53	25.49	14051.8	1.28	15.64	0.02	0.64	83.76	0.32	28.41	1.63	344.35	65.9	4.48	4452.2	5340.53	140.84	67.69	9040.18	154.48	0.52	1310.72	1.23	47.2
A-03	Control	NA	ION+	3	2012	57.8	12.82	11.72	9.46	8.83	2550.15	531.27	14.67	1718.11	1.19	24.1	25.71	1791.19	34.22	73.04	17.79	35.61	8043.15	1.11	16.62	5.62	1.41	97.08	0.32	46.45	6.67	244.24	81.16	17.62	2014.33	4915.07	131.76	159.81	7787.66	265.27	1.26	1091.34	1.23	33.58
A-03	Control	NA	Media-	1	2012	5.09	0.32	2.39	1.95	1.2	4.74	37.85	0.79	0.05	0.01	0.08	1.15	0.42	0	0.02	0.13	0.02	64.02	0.16	2.34	0.02	0.64	0.09	0.01	0.04	0.09	335.01	1.86	5.95	159.99	0.52	25.45	0.3	1351.98	89.22	0.19	0.36	1.23	0.28
A-03	Control	NA	Media-	2	2012	8.07	2.69	5.55	1.15	1.2	6.45	47.06	3.39	0.05	0.78	0.28	2.8	0.74	0	0.02	0.18	0.02	291.52	0.25	3.46	0.02	1.21	0.19	0.01	0.04	0.91	817.93	4.35	7.28	147.5	2.89	33.54	11.48	1513.81	144.01	0.64	0.45	1.23	0.64
A-03	Control	NA	Media-	3	2012	14.74	4.05	7.23	2.9	10.8	9.8	119.36	15.38	4.58	0.78	0.65	4.24	0.74	0	1	0.15	0.02	88.45	0.29	4.77	0.02	4.98	0.97	0.32	0.31	2.51	226.46	13.04	50.68	146.1	16.96	58.54	31.64	884.92	247.47	0.85	2.34	1.23	3.76
A-03	Control	NA	Media+	1	2012	48.88	9.97	5.55	5.94	6.69	56.02	440.38	13.95	8.38	0.19	7.66	9.28	49.75	0	0.59	0.13	0.27	53.43	0.22	0.99	0.02	1.5	1.74	0.01	0.23	1.94	829.36	211.07	0.29	239.19	128.2	142.45	94.31	2145.8	88.2	0.6	356.18	1.23	35.18
A-03	Control	NA	Media+	2	2012	38.74	9.3	5.55	5.53	9.83	65.03	470.74	15.38	7.74	0.09	6.27	8.08	44.68	0	0.59	0.1	0.36	13770.7	0.26	0.54	0.02	1.7	1.82	0.01	0.16	1.29	566.65	181.27	4.48	1188.37	118.39	155.09	68.88	9199.05	109.08	0.68	280.74	1.23	43.35
A-03	Control	NA	Media+	3	2012	51.05	9.75	5.55	6.34	5.53	66.99	432.17	4.94	6.9	1.19	7.02	15	2.63	0	1.39	0.15	0.86	10622.6	0.27	0.81	0.02	0.27	3.06	0.45	0.31	3.98	550.99	229.39	7.28	930.96	133.78	155.76	129.58	6761.9	140.32	0.68	277.76	1.23	25.21
A-03	Control	NA	SG-	1	2012	13.96	8.81	2.39	3.18	6.69	30.97	735.95	19.83	1.3	0.67	21.99	5.57	0.59	0	0.02	0.14	92.52	10636.1	0.2	9.41	0.02	0.27	0.09	0.01	0.16	1.63	10125.5	204.74	17.62	717.52	603.59	65.41	3.06	2655.36	218.56	0.43	152.19	1.23	21.17
A-03	Control	NA	SG-	2	2012	7.01	1.23	2.39	2.6	1.2	5.17	41.94	0.79	0.05	0.09	0.15	1.15	0.42	0	0.02	0.15	0.27	465.11	0.16	2.66	0.02	0.01	0.09	0.01	0.04	0.09	663.66	5.51	0.29	123.71	4.03	23.53	0.3	1535.95	86.17	0.02	1.06	1.23	0.28
A-03	Control	NA	SG-	3	2012	7.28	3.4	7.23	3.71	5.53	15.09	169.77	2.23	0.12	0.89	2.38	8.08	0.74	0	0.38	0.13	8.95	445.53	0.23	3.94	0.02	0.83	0.46	0.01	0.16	0.91	805.22	31.01	4.48	151.67	112.56	18.51	0.3	714.58	127.27	0.43	1.17	1.23	4.31
A-03	Control	NA	SG+	1	2012	43.45	9.26	7.23	4.67	5.53	51.33	383.23	24.65	9.3	0.24	3.09	8.08	3.11	0	0.7	0.15	0.44	13003.4	0.25	1.25	0.02	0.27	1.28	0.17	0.31	1.29	845.61	184.89	4.48	989.29	138.22	143.08	120.82	9366.99	102.22	0.52	528.51	1.23	41.4
A-03	Control	NA	SG+	2	2012	27.3	8.94	2.39	5.53	11.74	57	376.07	29.56	7.97	0.14	3.78	4.24	3.58	0	0.49	0.15	0.3	16150.8	0.19	0.63	0.02	1.02	1.44	0.01	0.16	0.09	986.21	160.53	4.48	1598.78	146.35	156.1	60.13	10066.9	101.23	0.35	528.51	1.23	42.29
A-03	Control	NA	SG+	3	2012	47.81	9.48	7.23	6.72	6.69	63.85	374.4	24.65	9.85	0.67	4.51	17.19	4.93	0	2.52	0.25	0.86	7241.59	0.35	1.3	3.6	0.09	3.41	0.32	0.53	3.75	446.77	199.2	4.48	663.15	189.57	194.42	95.27	6170.23	175.45	1.01	324.37	1.23	32.55
A-03	Control	NA	SST-	1	2012	6.88	0.09	2.39	1.15	1.2	5.6	39.94	0.79	0.26	0.01	0.08	1.15	0.02	0	0.02	0.1	0.02	149.35	0.16	3.38	0.02	0.01	0.09	0.01	0.04	0.09	441.94	1.42	4.48	206.66	1.5	28.51	0.3	706.15	99.25	0.1	0.15	1.23	0.28
A-03	Control	NA	SST-	2	2012	10	6.63	2.39	3.18	1.2	22.28	323.75	7.68	0.75	0.24	8.03	1.15	0.02	0	0.02	0.1	11.99	4186.83	0.19	5.97	0.02	0.74	0.09	0.01	0.04	0.09	6097.06	48.24	4.48	432.26	350.15	40.44	0.3	1393.51	108.59	0.27	40.3	1.23	16.92
A-03	Control	NA	SST-	3	2012	9.41	1.89	2.39	1.95	1.2	3.87	39.38	2.83	0.05	0.5	0.08	1.15	0.42	0	0.02	0.13	0.02	91.65	0.25	3.31	0.02	0.93	0.09	0.01	0.04	1.11	141.38	1.42	0.29	196.42	3.48	35.92	24.94	359.08	114.89	0.52	1.03	1.23	0.28
A-03	Control	NA	SST+	1	2012	38.64	10.7	10.49	5.53	9.83	80.34	505.53	35.14	8.29	0.34	8.3	11.62	2.38	0	1.78	0.15	0.44	19316	0.27	0.99	0.02	2.97	2.04	0.01	0.31	3.03	1068.93	254.96	0.29	1856.34	151.24	199.27	61.85	9619.72	131.96	0.85	519.87	1.23	27.67
A-03	Control	NA	SST+	2	2012	29.23	6.32	5.55	5.53	6.69	60.33	477.77	9.36	5.96	0.19	5.61	6.85	2.13	0	0.38	0.1	0.27	19146	0.19	0.44	0.02	0.01	2.34	0.01	0.2	2.51	1129.72	207.98	0.29	1823.25	117.55	127.9	39.63	11541.3	99.25	0.52	564.91	1.23	27.67
A-03	Control	NA	SST+	3	2012	36.99	8.67	7.23	7.45	9.83	69.53	415.8	12.84	6.9	0.78	5.14	12.76	2.63	0	2.15	0.14	0.61	11631.1	0.42	0.72	2.53	1.79	2.12	0.45	0.65	4.09	547.02	225.43	4.48	991.15	120.45	163.4	88.55	7370.84	153.13	1.26	319.43	1.23	67.14
A-04	Control	NA	ION-	1	2012	31.96	3.79	2.39	4.2	5.53	38.81	113.38	5.9	1.3	1.7	0.94	70.27	4.93	2.97	197.5	1.99	12.72	1410.8	1.79	13.55	1.39	1.02	29.2	0.45	0.53	7.12	283.94	1.42	516.44	567.66	412.2	58.96	79.73	7214.99	158.09	1.51	6.34	1.23	13.74
A-04	Control	NA	ION-	2	2012	39.12	4.48	2.39	3.71	1.2	48.2	125.28	8.95	2.46	0.84	0.88	69.77	74.46	3.73	260.32	0.38	14.12	1671.16	1.67	14.32	0.02	0.27	27.91	0.01	0.31	6.12	373.88	1.42	645.72	963.25	528.12	67.67	62.64	7732.1	200.23	1.67	6.92	1.23	30.44
A-04	Control	NA	ION-	3	2012	35.01	3.99	7.23	4.2	8.83	47.81	135.58	27.13	0.26	0.56	0.41	58.24	34.4	3.26	227.35	0.4	10.81	1616.81	1.73	13.16	0.02	0.46	20.44	0.01	0.16	4.63	368.15	1.42	533.4	747.77	404.87	66.73	19.54	8946.44	240.39	1.34	6.34	1.23	13.74
A-04	Control	NA	ION+	1	2012	34.29	8.11	8.5	6.34	16.95	1637.56	258.46	17.47	430.13	1.07	5.56	18.28	4125.52	34.22	198.69	85.73	104.77	10840.2	8.7	19.39	3.6	4.27	162.41	0.01	13.04	6.21	305.36	31.29	10.79	3296.04	2141.76	51.71	0.3	11297.4	191.17	1.01	1498.39	1.23	39.02
A-04	Control	NA	ION+	2	2012	35.93	7.04	8.5	5.53	23.17	1277.67	285.29	7.68	583.57	0.84	5.23	18.28	4060.48	29.13	201.08	86.35	112.9	10022.7	3.86	23.18	1.39	2.78	159.5	0.32	15.21	7.3	294.84	35.39	15.8	3608.28	2879.81	52.98	67.69	11425.8	168.37	0.76	1105.17	1.23	28.46
A-04	Control	NA	ION+	3	2012	46.05	9.26	8.5	7.09	5.53	2062.42	337.2	37.71	449.45	0.95	7.38	23.61	3733.98	33.33	248.04	102.05	137.8	9597.96	3.2	27.09	4.63	0.27	174.17	0.01	19.52	5.64	325.42	32.6	15.8	3288.28	3023.49	61.18	126.84	9809.79	209.21	1.09	1264.98	1.23	18.97
A-04	Control	NA	Media-	1	2012	14.29	3.33	2.39	0.62	3.61	6.45	63.03	4.45	0.26	0.19	0.08	1.15	0.02	0	0.02	0.1	0.15	321.82	0.19	5.27	0.02	0.01	0.09	0.01	0.04	0.09	618.65	4.96	16.72	127.93	10.56	21.05	5.27	836.31	167.93	0.43	2.27	1.23	2.1
A-04	Control	NA	Media-	2	2012	12.27	1.52	2.39	1.15	1.2	6.45	55.19	0.79	0.12	0.09	0.08	1.15	0.02	0	0.02	0.13	0.02	315.32	0.22	5.93	0.02	0.55	0.09	0.01	0.04	0.09	728.12	6.47	9.68	190.27	5.75	26	2.37	1122.02	122.54	0.35	1.87	1.23	1.37
A-04	Control	NA	Media-	3	2012	14.63	2.14	2.39	0.62	1.2	6.03	55.43	0.79	0.05	0.05	0.15	1.15	34.4	0	0.02	0.13	0.02	185.85	0.25	5.66	0.02	1.02	0.09	0.01	0.04	0.09	699.76	6.47	4.48	165.52	0.52	23.79	0.3	945.92	116.33	0.27	0.81	1.23	1
A-04	Control	NA	Media+	1	2012	36.5	9.84	7.23	4.89	8.83	49.76	311.79	8.53	5.63	0.84	5.04	15	3.11	0.42	6.05	0.18	2.06	13942.1	0.27	0.86	0.02	0.27	5.66	0.17	0.39	5.44	650.11	81.94	7.28	1161.36	57.13	59.45	52.06	10835	106.15	0.56	187.09	1.23	19.67
A-04	Control	NA	Media+	2	2012	28.5	8.72	2.39	4.2	2.89	56.41	308.69	23.71	5.39	0.47	5.23	14.44	3.58	0	5.71	0.18	1.44	10545.4	0.22	0.86	0.02	0.64	4.86	0.01	0.04	3.75	639.77	89.54	4.48	929.1	49.92	61.33	55.23	9966.55	101.72	0.6	190.15	1.23	34.99
A-04	Control	NA	Media+	3	2012	40.21	7.48	5.55	5.74	7.24	58.76	358.84	6.81	4.68	0.58	6.64	11.62	3.58	0	6.73	0.24	2.14	13606.2	0.36	1.17	0.02	0.83	7.55	0.01	0.16	4.41	618.65	88.44	7.28	1094.31	62.38	83.95	112.72	11241.2	127.27	0.35	214.52	1.23	23.24
A-04	Control	NA	SG-	1	2012	15.87	1.71	2.39	1.95	2.1	5.6	50.76	0.79	0.05	0.72	0.08	1.15	39.57	0.18	0.02	0.3	0.19	244	0.22	5.9	0.02	0.46	0.09	0.01	0.04	0.09	554.95	5.89	4.48	248.63	2.24	20.25	22.38	946.83	135.69	0.27	2.12	1.23	0.28
A-04	Control	NA	SG-	2	2012	16.71	1.33	2.39	0.62	1.2	5.17	52.68	0.79	0.12	0.09	0.08	1.15	44.68	0	0.02	0.08	0.02	182.62	0.14	4.96	0.02	0.27	0.09	0.17	0.04	0.09	715.64	6.24	0.29	268.77	0.52	23.56	11.06	1236.9	119.68	0.27	0.72	1.23	0.28
A-04	Control	NA	SG-	3	2012	13.1	1.33	2.39	0.62	1.2	6.45	57.33	0.79	0.26	0.05	0.15	1.15	0.02	0	0.02	0.1	0.02	263.43	0.14	4.65	0.02	0.09	0.09	0.01	0.04	0.44	709.32	8.8	4.48	210.74	0.52	25.83	9.96	1281.55	109.08	0.02	0.72	1.23	0.28
A-04	Control	NA	SG+	1	2012	34.52	7.92	7.23	4.67	10.8	49.76	302.05	6.81	7.74	0.87	3.88	15	5.89	0.89	7.41	0.18	1.73	10144.5	0.33	1.51	0.02	1.02	4.58	0.17	0.23	3.98	490.46	80.08	7.28	752.8	78.61	55.42	52.59	8194.1	129.15	0.85	330.29	1.23	14.73
A-04	Control	NA	SG+	2	2012	32.48	8.58	8.5	3.71	10.32	50.35	343.61	28.95	7.23	0.72	3.19	10.46	5.14	0	5.88	0.1	1.96	11891.9	0.27	1.42	0.02	0.01	5.59	0.32	0.16	3.75	488.25	89.16	5.95	999.82	88.64	85.69	20.62	10979.9	124.43	0.68	246.76	1.23	38.74
A-04	Control	NA	SG+	3	2012	32.29	7.82	5.55	4.67	11.74	43.9	298.51	12.84	7.09	0.5	2.69	8.08	34.4	0	5.53	0.15	1.58	10112.8	0.22	0.9	0.02	0.64	4.52	0.01	0.04	2.78	518.39	76.09	0.29	767.26	63.21	63.99	127.56	9590.42	117.29	0.43	188.11	1.23	45.43
A-04	Control	NA	SST-	1	2012	14.87	7.92	2.39	3.71	8.83	26.83	418.95	20.16	0.97	1.22	14.66	5.57	34.4	0	0.15	0.2	22.33	4838.34	0.22	14.71	0.02	1.21	0.19	0.32	0.23	1.11	4560.63	39.08	14.85	343.2	196.71	30.08	2.79	1067.72	135.23	0.6	64.55	1.23	18.25
A-04	Control	NA	SST-	2	2012	17.17	2.06	2.39	0.62	1.2	6.88	53.87	0.79	0.05	0.09	0.15	1.15	0.02	0	0.02	0.15	0.02	179.4	0.08	5.27	0.02	0.01	0.09	0.01	0.04	0.09	536.95	3.24	7.28	140.53	0.52	28.49	0.3	916.6	114.89	0.52	1	1.23	1.73
A-04	Control	NA	SST-	3	2012	18.45	1.71	5.55	0.62	1.2	5.17	54.46	1.57	0.05	0.14	0.08	1.15	0.02	0	0.02	0.13	0.02	265.59	0.25	5.31	0.02	1.02	0.09	0.01	0.08	0.09	743.48	5.51	11.86	235.14	4.03	28.43	1.68	1072.87	125.38	0.43	1.22	1.23	0.28
A-04	Control	NA	SST+	1	2012	25.78	6.43	5.55	4.2	7.78	43.12	315.4	7.68	3.7	0.61	3.78	14.44	2.38	0.32	5.88	0.25	1.51	10646	0.26	0.9	0.02	0.09	4.52	0.32	0.23	5.24	509.95	81.06	0.29	694.79	63.62	47.45	0.3	9070.04	94.26	0.68	212.49	1.23	8.05
A-04	Control	NA	SST+	2	2012	34.27	7.87	5.55	5.74	1.2	53.48	299.88	36	1.89	0.61	6.04	12.76	2.25	0.32	7.41	0.2	1.32	10126.2	0.26	1.17	0.02	1.41	4.58	0.25	0.08	6.12	501.37	100.66	4.48	888.64	43.13	57.75	74.63	7619.41	140.79	0.68	211.48	1.23	0.28
A-04	Control	NA	SST+	3	2012	33.66	9.92	5.55	5.11	8.83	68.95	366.85	22.11	8.61	0.34	4.85	13.88	4.71	0	6.65	0.2	1.89	11109	0.19	0.9	0.02	0.93	3.48	0.01	0.42	3.98	589.44	83.58	9.68	1076.43	71.39	72.98	45.45	8743.6	149.49	0.76	177.89	1.23	28.91
A-05	Control	NA	ION-	1	2012	55.81	5.79	5.55	4.67	7.78	31.36	214.81	39.68	5.68	0.39	4.75	95.9	64.68	0.37	84.4	0.25	5.81	2973.59	0.33	6.4	0.02	0.93	14.19	0.17	0.83	97.6	168.31	1.42	1796.16	986.19	310	364.42	253.54	16824.4	838.09	1.51	32.42	1.23	55.74
A-05	Control	NA	ION-	2	2012	65.02	5.12	5.55	4.2	9.33	29.79	210.19	8.53	3.06	0.5	1.86	89.35	8.94	0	80.24	0.23	5.35	1848.86	0.59	6.67	0.02	0.36	13.34	0.32	0.53	108.73	155.43	1.42	1789.96	517.62	324.41	190.48	236.69	15685.3	724.27	1.34	31.96	1.23	12.72
A-05	Control	NA	ION-	3	2012	45.5	3.53	4.37	3.18	1.2	36.07	206.34	0.79	0.86	0.19	2.07	79.3	34.4	0	72.96	0.25	3.15	2482.36	0.62	9.22	0.02	0.01	11.88	0.17	0.31	107.31	155.43	1.42	1834.92	818.07	326.89	167.45	6.93	23263.1	998.52	1.34	39.18	1.23	6.18
A-05	Control	NA	ION+	1	2012	106.27	14.89	10.49	8.32	13.11	2386.1	737.46	13.21	5351.02	1.01	35.62	51.71	15299.1	95.48	575.04	223.51	298.66	22859.8	18.12	417.53	5.62	6.21	600.12	0.89	348.17	8.66	1868.37	377.78	25.82	8945.81	8296.66	526.84	636.63	34105	652.26	0.85	4678.43	1.23	53.73
A-05	Control	NA	ION+	2	2012	111.71	11.45	11.33	8.49	14.43	2321.87	795.02	12.09	7428.34	0.84	32.97	44.65	12239	91.44	540.52	185.36	248.87	19562	20.54	422.75	5.62	1.02	659.89	0.17	343.28	8.5	1874.49	394.91	33.06	8241.13	8086.09	411.46	572.3	24219	714.97	0.85	2608.01	1.23	71.84
A-05	Control	NA	ION+	3	2012	94.94	8.16	12.09	7.45	10.8	2183.64	705.23	21.47	5106.98	0.78	24.48	37.55	13917.3	91.97	592.94	208.96	212.04	22147	11.11	401.52	6.59	0.83	557.34	0.45	422.62	7.99	1636.51	353.78	34.43	7963.89	6856.54	259.05	614.48	31378	632.2	0.76	3645.61	1.23	81.44
A-05	Control	NA	Media-	1	2012	22.82	0.64	2.39	1.15	1.2	3.42	45.35	6.81	0.05	0.05	0.15	1.15	44.68	0	0.02	0.1	0.02	155.78	0.2	2.82	0.02	0.93	0.09	0.01	0.04	1.63	451.55	3.45	0.29	218.21	0.52	42.7	0.3	1408.77	223.62	0.35	0.81	1.23	0.28
A-05	Control	NA	Media-	2	2012	19.47	2.69	2.39	1.95	6.69	7.72	65.71	12.09	0.75	0.14	0.15	1.15	0.74	0	0.02	0.07	0.07	371.67	0.19	3.54	0.02	0.01	0.09	0.01	0.04	2.78	776.34	8.88	0.29	88.9	25.14	35.69	0.3	1209.45	220.25	0.23	5.95	1.23	9.53
A-05	Control	NA	Media-	3	2012	22.19	0.89	2.39	1.15	2.89	4.74	49.41	1.57	0.05	0.14	0.08	1.15	0.02	0	0.02	0.08	0.02	121.52	0.14	2.99	0.02	0.83	0.09	0.01	0.04	2.24	401.34	5.64	0.29	218.89	0.52	40.77	24.54	1215.93	234.12	0.27	170.7	1.23	0.28
A-05	Control	NA	Media+	1	2012	94.48	7.82	9.56	7.45	20.91	130.07	841.06	41.91	9.58	1.4	68.73	30.9	112.61	0.28	3.52	2.02	12.17	36569.6	0.37	5.2	3.6	1.02	70.12	0.45	1.86	41.65	6727.93	1356.69	15.8	8605.01	481.57	425.78	349.04	29911.9	492.39	0.76	1709.4	1.23	30.66
A-05	Control	NA	Media+	2	2012	82.29	8.85	10.49	8.15	14.43	217.68	835.88	10.55	16.15	0.61	44.38	43.14	64.68	0	4.84	1.6	6.52	26973.8	0.3	6.05	1.39	0.83	54.06	0.45	2.65	31.86	6083.22	1130.84	17.62	7648.07	414.48	423.9	527.45	28145.1	725.37	1.09	754.46	8.68	37.32
A-05	Control	NA	Media+	3	2012	95.05	7.58	10.49	5.94	6.69	148.67	648.42	5.9	23.87	0.45	26.71	28.83	74.46	0	3.07	1.63	4.81	33627.2	0.25	6.05	0.02	1.21	46.27	0.45	1.01	33.99	6926.04	1007.13	9.68	8193.73	401.31	471.49	524.5	41987.7	442.29	0.68	758.22	1.23	49.1
A-05	Control	NA	SG-	1	2012	39.08	9.92	2.39	5.11	29.57	61.5	793.12	3.93	2.3	0.75	13.83	19.36	0.59	0	0.02	0.13	310.94	12310.6	0.27	42.57	0.02	1.02	0.19	0.01	0.04	1.29	20360.1	294.32	14.85	1225.15	771.87	74.76	204.92	3040.93	442.29	0.6	231.68	1.23	32.35
A-05	Control	NA	SG-	2	2012	27.23	3.12	2.39	1.15	2.1	6.88	89.76	0.79	0.51	0.09	0.53	1.15	34.4	0	0.02	0.1	3.02	604.64	0.08	6.75	0.02	0.46	0.09	0.01	0.04	0.44	795.21	12.73	0.29	187.53	27.89	37.9	50.48	1782.24	322.32	0.27	6.17	1.23	3.2
A-05	Control	NA	SG-	3	2012	28.24	2.06	2.39	1.95	2.89	10	133.27	20.16	0.69	0.09	2.69	1.15	34.4	0	0.02	0.13	1.1	812.58	0.16	7.6	0.02	0.83	0.09	0.01	0.04	1.29	1638.18	29.24	0.29	237.84	20.76	38.38	31.64	1690.66	273.51	0.1	4.02	1.23	0.64
A-05	Control	NA	SG+	1	2012	75.22	7.78	9.56	6.91	14.43	95.74	710.29	15.38	25.9	0.56	20.93	24.66	84.14	0	3.07	0.49	5.19	29541.2	0.29	5.97	2.53	1.6	29.2	0.32	0.68	17.6	5580.16	1098.6	15.8	5940.39	506.16	502.71	579	33365.1	476.07	0.72	1010.95	3.58	30.66
A-05	Control	NA	SG+	2	2012	87.26	8.62	9.56	7.09	13.99	118.43	714.95	25.28	22.28	0.67	32.39	22.55	64.68	0	1.96	0.73	7.2	24234.6	0.39	5.51	1.39	0.64	27.63	0.77	0.75	16.32	5223.18	939.87	13.89	6676.61	437.79	362.78	348.69	28882	498.8	0.68	998.91	1.23	86.1
A-05	Control	NA	SG+	3	2012	85.83	10.78	9.56	7.81	1.2	161.09	602.95	20.16	26.21	0.34	12.6	22.55	44.68	0	3.43	0.64	3.34	23266.2	0.3	4.1	2.53	1.31	35.85	0.32	0.68	14.04	4637.74	985.18	15.8	5947.23	424.75	436.87	456.08	33467.6	631.18	0.68	845.4	3.58	56.05
A-05	Control	NA	SST-	1	2012	23.58	0.89	2.39	0.62	1.2	4.52	57.98	0.79	0.05	0.09	0.28	1.15	44.68	0	0.02	0.12	0.44	251.55	0.2	4.26	0.02	0.18	0.09	0.17	0.16	1.63	446.77	5.24	0.29	405.55	9.64	45.02	12.71	1328.67	215.17	0.27	3.16	1.23	0.64
A-05	Control	NA	SST-	2	2012	30.41	5.01	2.39	3.18	6.69	15.7	138.84	0.79	0.57	0.45	5.19	13.88	0.02	0	0.02	0.08	6.86	1513.74	0.09	5.97	0.02	0.01	0.09	0.01	0.04	3.03	2268.26	26.79	7.28	279.48	104.6	55.24	0.3	1613.26	227.83	0.27	48.09	1.23	8.42
A-05	Control	NA	SST-	3	2012	29.3	0.89	2.39	1.15	2.1	6.45	60.19	0.79	0.19	0.09	0.08	1.15	0.02	0	0.02	0.12	0.02	151.5	0.14	3.58	0.02	0.01	0.09	0.01	0.04	1.63	600.54	7.52	0.29	163.44	3.48	44.04	11.75	1574.05	272.69	0.27	0.36	1.23	2.1
A-05	Control	NA	SST+	1	2012	79.88	9.48	9.56	7.09	12.66	120.03	765.01	28.95	23.78	0.98	39.01	26.75	74.46	0.32	3.16	3.73	6.7	37282.5	0.4	4.1	4.12	0.83	53.85	0.58	1.68	36.59	6972.51	1096.63	15.8	8788.49	440	508.31	466.85	31090.2	475.17	0.81	1593.63	4.53	47.29
A-05	Control	NA	SST+	2	2012	82.67	8.01	7.23	5.94	7.78	151.31	737.6	13.95	31.24	0.67	43.31	26.75	84.14	0	2.7	2.32	5.97	25674.4	0.47	4.88	0.02	2.38	54.8	0.45	1.26	36.09	4874.01	1043.36	17.62	7678.19	367.54	589.42	445.7	25568.3	482.39	0.68	710.18	1.23	59.8
A-05	Control	NA	SST+	3	2012	66.76	8.48	7.9	5.94	12.66	104.87	572.96	25.28	13.92	0.72	31.14	24.66	69.59	0	2.34	3.35	3.29	25226.3	0.45	5.2	4.63	2.58	47.88	0.45	0.46	38.15	6213.45	1321.13	13.89	7742.46	334.61	306.73	458.82	38213.2	415.37	0.93	1275.05	1.23	48.2
A-06	Control	NA	ION-	1	2012	49.51	10.82	8.5	5.11	69.92	99.51	446.73	9.36	2.56	4.34	86.97	98.42	34.4	0.63	131.13	0.63	108.37	18684.3	1.57	39.07	6.59	8.48	26.73	0.58	2.48	34.97	162	1.42	4368.95	3535.99	1043.17	330.6	301.46	24234.7	1258.69	5.97	304.58	1.23	42.03
A-06	Control	NA	ION-	2	2012	33.81	4.54	5.55	4.2	7.78	33.32	218.68	10.94	0.75	0.29	4.32	69.27	5.36	0	63.08	0.28	3.99	1462.81	0.25	9.53	0.02	1.79	7.87	0.01	0.23	29.84	107.91	1.42	2388.31	541.39	226.98	209.42	510.5	16039.1	623.06	2.67	10.39	1.23	20.09
A-06	Control	NA	ION-	3	2012	39.27	3.4	5.55	3.71	2.89	30.97	214.76	8.95	0.75	0.14	1.43	65.26	34.4	0	53.47	0.17	4.45	2185.18	0.47	8.53	0.02	0.01	6.58	0.01	0.2	11.76	162	1.42	1781.9	847.46	265.13	305.1	214.48	20142.5	616.49	2.39	38.06	1.23	29.79
A-06	Control	NA	ION+	1	2012	94.22	10.95	12.8	9.14	10.32	5555.02	1095.04	24.02	3107.15	6.48	499.51	37.05	18097.9	204.59	491.34	136.75	193.27	25892.8	11.75	469.47	12.49	17.21	345.93	0.58	288.38	11.32	2440.4	260.17	52.99	7471.9	3753.83	666.51	506.82	41871.6	566.63	1.18	4150.81	10.6	54.2
A-06	Control	NA	ION+	2	2012	84.02	7.04	9.56	8.82	17.77	3171.86	675.2	28.65	2473.69	5.74	430.21	28.83	15227.2	166.27	392.99	120.99	189.23	22067.6	7.56	472.5	6.11	7.44	248.94	0.45	158.16	10.56	2107.77	243.15	31.67	7572.26	3190.27	320.85	255.54	30952.3	474.72	0.76	2810.04	1.23	69.78
A-06	Control	NA	ION+	3	2012	78.54	8.16	10.49	7.45	8.83	3284.47	715.21	35.14	2562.65	3.53	373.37	27.79	19747.8	136.94	414.67	114.99	163.5	23355.2	6.64	360.29	2.53	7.54	291.98	0.17	115.64	8.33	2597.29	219	30.25	9193.3	2385.2	509.1	459.18	35861.9	411.94	0.68	3224.94	1.23	53.11
A-06	Control	NA	Media-	1	2012	24.69	3.99	6.46	3.18	8.83	19.5	143.36	6.36	1.03	0.19	1.65	5.57	1.04	0	0.02	0.13	6.94	1462.81	0.3	7.91	0.02	0.01	0.09	0.01	0.04	4.2	4058.86	22.36	9.68	249.97	68.86	86.49	78.52	3512.22	412.8	0.35	4.22	1.23	19.53
A-06	Control	NA	Media-	2	2012	15.6	0.32	2.39	1.15	1.2	6.03	68.96	14.67	0.12	0.01	0.08	1.15	34.4	0	0.02	0.1	0.02	145.07	0.12	2.34	0.02	0.64	0.09	0.01	0.04	1.29	983.8	6.01	0.29	196.42	4.03	68.76	6.1	1535.95	276.39	0.27	1.33	1.23	0.64
A-06	Control	NA	Media-	3	2012	21.18	2.38	5.55	1.95	5.53	8.14	114.87	0.79	0.57	0.05	0.08	1.15	2.38	0	0.02	0.09	0.19	305.58	0.19	5.93	0.02	0.01	0.09	0.01	0.04	51.77	2700.82	21.75	7.28	189.58	20.48	114.54	45.45	2307.71	423.13	0.1	4.63	1.23	4.69
A-06	Control	NA	Media+	1	2012	94.29	12.9	12.09	9.3	39.97	1175.16	18674.3	49.25	144.64	39.81	2848.73	28.83	286.91	0	8.51	14.49	44.74	24372.6	1.11	7.21	12.05	4.37	96.26	0.71	1.19	81.87	5015.49	584	25.82	5524.46	392.84	546.03	396.39	34895.5	443.16	2.15	3334.12	12.52	92.83
A-06	Control	NA	Media+	2	2012	73.75	9.57	7.23	6.34	12.2	547.3	770.95	7.68	154.35	39.13	1854.97	16.1	291.23	0	4.14	12.98	36.1	30793.8	0.45	6.75	7.06	1.99	86.64	0.32	0.61	98.38	6187.93	485.58	17.62	6419.89	279.29	508.31	161.62	39531.9	271.87	1.18	4143.71	5.33	46.53
A-06	Control	NA	Media+	3	2012	66.42	10.36	10.49	8.15	23.17	875.87	1244.2	12.47	56.79	25.78	2765.96	26.75	286.91	0	6.05	11.63	42.64	34198.1	0.71	6.75	4.12	2.78	77.32	0.45	0.83	86.61	6846.31	540.45	24.27	8272.55	316.06	466.81	265.77	38680.1	404.25	1.51	3547.11	12.52	44.74
A-06	Control	NA	SG-	1	2012	22.1	2.84	2.39	1.15	1.2	10.21	92.82	0.79	0.12	0.09	0.41	1.15	2.87	0	0.02	0.08	0.82	313.16	0.16	4.57	0.02	0.01	0.09	0.01	0.04	7.21	2366.9	16.09	7.28	197.11	22.44	63.38	30.84	1963.68	495.13	0.43	3.35	1.23	1.73
A-06	Control	NA	SG-	2	2012	17.06	0.64	2.39	1.15	1.2	6.03	70.51	10.16	0.05	0.05	0.15	1.15	0.02	0	0.02	0.13	0.02	185.85	0.18	3.38	0.02	0.55	0.09	0.01	0.04	0.91	1315.37	7.9	0.29	177.92	5.98	60.81	33.91	2289.54	305.52	0.1	2.29	1.23	1
A-06	Control	NA	SG-	3	2012	21.81	2.69	5.55	1.15	1.2	7.72	87.41	0.79	0.39	0.19	0.22	1.15	1.19	0	0.02	0.15	0.98	550.08	0.15	4.1	0.02	0.36	0.09	0.01	0.04	3.03	2124.89	16.52	0.29	206.66	20.19	68.4	49.15	1924.28	315.35	0.27	1.77	1.23	5.06
A-06	Control	NA	SG+	1	2012	66.65	10.36	13.46	9.46	13.55	408.18	870.38	47.91	20.82	20.55	1054.24	20.43	59.74	0	4.31	0.3	63.31	17255.4	0.45	19.16	8.92	1.6	12.06	1.43	0.61	17.6	2605.02	428.75	25.82	2131.21	169.42	506.71	396.75	19675.9	445.8	1.18	3005.59	8.42	51.53
A-06	Control	NA	SG+	2	2012	63.7	6.01	8.5	5.53	9.83	174.01	759.09	19.49	13.83	30.47	689.45	9.28	84.14	0	2.06	0.4	60.42	19052.8	0.29	17.55	2.53	1.02	10.15	0.32	0.46	13.06	2350.72	346.79	15.8	2768.43	164.74	389.68	299.38	23805.2	252.04	0.76	4483.39	1.23	39.48
A-06	Control	NA	SG+	3	2012	75.09	6.94	10.04	7.09	18.17	208.45	798.43	11.71	29.12	27.99	792.18	13.88	93.71	0	3.34	0.2	58.86	21991.3	0.39	18.57	4.63	1.12	10.21	0.45	0.31	12.49	3104.31	333.17	13.89	2806.58	205.23	529.09	290.25	33349.4	266.1	1.01	5173.06	1.23	52.64
A-06	Control	NA	SST-	1	2012	58.19	10.1	10.49	6.34	31.6	63.85	719.28	5.9	3.66	3.97	54.92	18.28	1.6	0	0.15	0.08	150.47	17600.6	0.29	31.85	3.08	2.38	0.46	0.39	0.39	4.63	23974	358.39	114.03	1392.45	903.74	370.09	269.14	13939.4	1440.17	2.07	127.27	1.23	75.62
A-06	Control	NA	SST-	2	2012	23.41	1.01	2.39	2.6	7.78	8.55	102.79	4.45	0.05	0.19	1.54	1.15	1.33	0	0.02	0.1	0.02	225.67	0.19	4.96	0.02	0.09	0.09	0.01	0.04	24.1	1910.97	14.54	4.48	213.46	16.35	71.27	164.03	2310.3	381.87	0.19	3.74	1.23	0.28
A-06	Control	NA	SST-	3	2012	26.79	6.32	2.39	1.95	12.66	15.9	201.92	13.58	0.97	0.45	6.55	2.8	39.57	0	0.02	0.13	11.61	3431	0.26	8.41	0.02	0.01	0.09	0.01	0.04	4.2	13037.2	73.48	7.28	311.44	106.6	98.69	230.32	2741.29	464.86	0.52	14.36	1.23	11.68
A-06	Control	NA	SST+	1	2012	71.18	13.14	10.49	9.46	22.43	1105.58	2763.77	34.27	227.44	35.65	2635.46	27.27	194.8	0	7.58	12.55	60.01	29012	0.92	9.3	11.17	6.41	94.52	0.52	0.83	74.99	4898.15	614.24	27.33	5655.23	368.9	671.26	560.4	31190.5	476.52	1.59	2575.94	15.89	54.82
A-06	Control	NA	SST+	2	2012	64.75	8.85	8.5	5.53	6.69	489.08	731.85	40.24	127.58	31.13	1586.04	14.44	291.23	0	3.6	9.17	37.38	25990.2	0.86	7.45	1.39	0.64	69.39	0.01	0.23	78.44	5718.64	503.39	9.68	5211.42	229.46	500.41	405.42	27230.2	251.62	0.76	3727.26	3	18.97
A-06	Control	NA	SST+	3	2012	59.06	7.04	10.49	6.14	17.77	492.89	903.76	13.95	72.54	35.36	1533.57	15	312.72	0	4.14	10.91	44.31	29032.9	0.68	7.75	0.02	0.83	87.15	0.1	0.46	80.05	4991.37	481.49	15.8	6611.94	240.79	442.65	242.77	39056.8	275.16	0.68	3307.49	3.58	75.56
A-07	Control	NA	ION-	1	2012	35.76	3.79	2.39	3.18	4.28	19.5	148.87	5.9	2.25	0.05	0.77	35.51	6.73	0	29.49	0.25	9.85	1261.61	0.25	14.17	0.02	1.02	6.32	0.01	0.39	53.34	196.86	1.42	1530.18	299.48	162.91	80.63	32.44	10367.4	460.85	1.42	14.63	1.23	11.5
A-07	Control	NA	ION-	2	2012	40.01	4.17	2.39	3.18	2.89	18.1	163.52	4.94	1.08	0.19	1.22	39.08	6.63	0	30.93	0.47	6.77	1166.72	0.33	15.06	0.02	1.21	5.59	0.01	0.75	51.45	217.04	1.42	1794.92	270.11	146.45	114.05	174.37	9819.94	531.32	1.42	17.68	1.23	18.11
A-07	Control	NA	ION-	3	2012	35.52	1.52	2.39	2.6	7.78	16.7	163.9	0.79	3.26	0.29	0.53	33.98	7.85	0	27.58	0.18	6.9	889.4	0.26	17.59	0.02	0.46	3.9	0.17	0.46	54.07	180.27	1.42	1431.75	150.28	152.89	103.35	247.23	10198.1	514.49	1.09	8.85	1.23	28.69
A-07	Control	NA	ION+	1	2012	73.69	6.79	8.5	6.72	3.61	3088.37	438.4	24.02	7074.94	2.87	112.56	25.19	24526.8	186.49	798.24	137.21	437.33	12739.6	9.43	1311.61	3.6	0.83	451.15	0.17	266.14	5.44	1318.26	87.27	21.05	7447.19	4969.91	136.53	487.35	20122.7	568.08	0.6	5823.86	5.33	41.94
A-07	Control	NA	ION+	2	2012	81.1	9.53	10.49	8.65	16.13	3538.26	527.54	22.11	8957.15	3.93	113.93	24.66	20351.5	207.17	753.04	165.53	518.2	8639.64	13.31	1142.55	6.59	10.26	511.38	0.45	311.21	6.31	1085.77	94.95	24.27	5303.27	7336.13	146.89	576.58	17490.1	598.99	0.68	4478.94	10.37	35.97
A-07	Control	NA	ION+	3	2012	99.33	11.12	9.56	7.81	23.91	5264.63	539.73	57.15	8873.06	2.62	142.61	27.79	21328.7	207.06	854.69	156.07	537.79	8402.18	17.02	1283.1	4.63	2.87	602.69	0.32	429.86	6.58	1013.59	80.11	35.78	4459.44	6562.38	202.43	613.55	14892.7	753.73	0.76	4654.37	13.7	40.77
A-07	Control	NA	Media-	1	2012	10.06	0.09	2.39	0.62	1.2	2.53	35.34	5.9	0.05	0.03	0.08	1.15	34.4	0	0.02	0.15	0.02	130.08	0.19	1.34	0.02	0.09	0.09	0.01	0.04	0.09	411.84	1.42	0.29	218.21	0.52	26.52	29.51	1639.92	131.96	0.02	61.11	1.23	0.28
A-07	Control	NA	Media-	2	2012	15.17	0.89	2.39	1.15	2.89	2.98	36.08	0.79	0.05	0.09	0.15	1.15	0.74	0	0.02	0.1	0.02	66.14	0.19	1.34	0.02	0.27	0.09	0.01	0.04	2.24	325.42	1.42	0.29	124.42	1.89	23.61	1.96	1345.78	154.03	0.35	1.72	1.23	0.28
A-07	Control	NA	Media-	3	2012	21.44	6.32	5.55	3.18	17.36	24.66	474.53	0.79	2.3	2.65	73.7	1.15	64.68	0	0.02	0.1	30.35	7238.07	0.14	11.96	0.02	0.09	0.09	0.01	0.23	2.24	14134.9	139.94	21.05	218.89	200.74	48.1	102.48	4972.61	289.94	0.35	33.55	1.23	30.44
A-07	Control	NA	Media+	1	2012	63.94	10.61	8.5	6.34	16.13	901.13	750.9	18.15	198.47	20.95	1142.4	20.43	351.08	0	7.75	13.31	45.67	20074.7	0.83	18.61	2.53	3.37	144.22	0.32	3.06	79.54	3441.52	243.1	7.28	2142.59	361.05	188.23	316.59	19180.2	398.73	1.3	1965.18	26.99	63.73
A-07	Control	NA	Media+	2	2012	77.05	7.97	10.49	7.27	9.83	560.72	784.7	26.82	144.64	24.32	883.62	19.36	529.92	0	8.76	7.99	45.29	19760.4	1.38	19.63	4.63	1.12	161.51	0.45	2.55	112.72	3177.9	319.14	7.28	2312.49	394.61	161.24	555.95	20972.5	366.43	0.89	2101.56	19.83	37.03
A-07	Control	NA	Media+	3	2012	69.57	9.84	6.46	6.34	9.83	605.64	672.2	9.36	150.4	19.8	815.32	18.28	484.76	0	5.71	7.44	38.24	17259.5	1.89	19.94	1.39	0.09	146.63	0.45	2.17	89.32	2758.86	240.15	7.28	2008.93	330.7	173.72	366.35	19861.7	266.92	1.01	1531.98	17.59	58.84
A-07	Control	NA	SG-	1	2012	14.21	1.52	2.39	1.95	1.2	3.65	45.62	1.57	0.12	0.03	0.53	1.15	0.42	0	0.02	0.1	0.8	342.4	0.23	2.58	0.02	0.09	0.09	0.01	0.04	0.09	831.87	1.42	0.29	186.16	13.16	28.07	44.92	1414.85	143.09	0.19	4.31	1.23	0.28
A-07	Control	NA	SG-	2	2012	20.39	4.72	4.37	3.18	8.83	16.1	227.68	2.83	0.86	0.47	7.38	8.08	0.42	0	0.02	0.18	10.35	3003.94	0.19	6.63	0.02	0.01	0.09	0.17	0.16	1.29	5983.15	60.19	9.68	187.53	144.05	46.94	75.16	3254.42	331.35	0.43	38.06	1.23	9.16
A-07	Control	NA	SG-	3	2012	14.36	1.33	2.39	0.62	1.2	4.74	49.83	0.79	0.05	0.09	0.08	1.15	0.02	0	0.02	0.15	0.37	140.78	0.14	2.99	0.02	0.09	0.09	0.01	0.04	0.09	562.78	1.42	0.29	119.49	10.74	25.29	32.71	864.12	194.63	0.1	2.73	1.23	0.28
A-07	Control	NA	SG+	1	2012	66.49	7.14	5.55	5.94	9.83	188.25	498.62	17.13	20.46	17.01	422.36	11.62	176.86	0	1.58	0.23	50.73	16972.1	0.15	11	3.08	0.01	14.31	0.17	0.97	10.72	1779.78	183.77	4.48	1551.55	178.77	176.03	316.07	17369.3	294.86	0.43	2126.65	8.42	22.86
A-07	Control	NA	SG+	2	2012	69.65	9.75	5.55	6.34	6.12	242.64	535.87	8.53	25.9	12.75	391.96	11.62	163.29	0	1.96	0.2	38.5	14203.2	0.3	10.53	1.39	2.18	16.45	0.17	0.46	10.87	1686.76	199.14	9.68	1275.33	197.99	221.96	308.92	17026.1	300.6	0.85	1307.98	11.26	35.18
A-07	Control	NA	SG+	3	2012	76.93	9.92	8.5	5.11	11.74	226.74	510.59	123.08	29.25	13.24	353.82	11.62	154.2	0	1.68	0.2	35.16	16465	0.33	11.46	3.6	1.79	12.85	0.32	0.39	10.56	1685.94	168.61	9.68	1338.22	169.15	184.08	547.05	22183.2	289.12	0.76	2337.76	10.14	60.24
A-07	Control	NA	SST-	1	2012	18.23	2.98	2.39	0.62	2.1	8.76	97.2	0.79	0.86	0.14	1.22	1.15	0.02	0	0.02	0.1	4.09	1042.22	0.14	5.66	0.02	0.27	0.09	0.01	0.04	0.09	1557.92	9.14	0.29	205.97	43.36	35.29	47.04	2232.21	296.09	0.14	40.3	1.23	6.56
A-07	Control	NA	SST-	2	2012	17.14	1.89	2.39	1.95	1.2	3.87	41.16	0.79	0.05	0.19	0.15	1.15	0.74	0	0.02	0.08	0.32	119.38	0.26	2.01	0.02	0.18	0.09	0.01	0.04	0.44	538.98	1.42	4.48	184.79	8.1	26.14	15.18	1211.88	175.45	0.43	5.82	1.23	0.64
A-07	Control	NA	SST-	3	2012	14.62	1.01	2.39	2.6	1.2	3.87	39.19	0.79	0.26	0.24	0.77	1.15	0.74	0	0.02	0.1	0.19	123.66	0.14	2.17	0.02	0.64	0.09	0.01	0.16	0.09	618.65	1.42	0.29	169.66	5.75	25.56	8.31	1145.41	143.09	0.23	1.79	1.23	0.28
A-07	Control	NA	SST+	1	2012	73.58	11.16	11.33	6.34	9.83	594.71	740.99	0.79	91.81	21.59	690.2	19.36	542.18	0	5.71	12.68	37.68	21964.4	1.19	16.5	3.6	1.99	112.12	0.58	1.89	99.16	3221.9	274.89	11.86	2700.46	353.23	144.59	182.99	23557.6	320.27	0.93	2243.01	18.25	38.27
A-07	Control	NA	SST+	2	2012	63.88	8.44	9.56	6.34	10.8	614.61	675.32	15.38	78.99	20.95	745.08	18.28	239.06	0	4.66	13.77	40.08	16381.6	0.72	14.59	3.6	1.21	128.3	0.32	2.48	100.72	2244.12	266.02	7.28	1604.83	375.91	167.47	221.88	16421.1	296.09	0.85	1068.27	18.25	0.28
A-07	Control	NA	SST+	3	2012	69.57	12.66	10.04	5.94	11.74	1031.91	971.76	0.79	134.41	18.42	965.69	20.43	376.44	0	6.99	7.65	52.55	16587.7	1.07	19.31	6.59	1.21	159.3	0.71	4.18	85.52	2456.96	259.51	12.89	1889.42	423.35	239.92	331.34	15465.7	369.34	1.26	1055.34	27.52	36.94
A-10	Control	NA	ION-	1	2012	14.12	8.01	5.55	5.74	16.13	143.4	254.6	18.49	10.49	0.84	15.31	86.33	34.4	1.21	154.26	10.76	166.2	11293.4	1.83	21.52	6.59	6.41	51.51	0.45	33.56	45.02	987.42	4.35	1658.65	5666.97	2492.31	25.15	8.86	1719.02	273.51	2.47	947.89	1.23	55.28
A-10	Control	NA	ION-	2	2012	16.37	4.66	7.23	5.32	5.53	66.59	96.93	4.94	6.01	0.26	2.89	82.31	54.76	1.49	151.19	16.84	57.72	7094.86	1.86	25.96	3.6	0.64	49.38	0.17	22.35	76.91	889.69	1.42	1578.8	5166.79	2125.56	25.34	0.3	2483.15	333.4	2.23	352.93	1.23	38.27
A-10	Control	NA	ION-	3	2012	21.74	7.39	7.23	6.34	23.17	144.61	286.85	10.16	5.91	1.25	18.03	85.83	23.3	2.5	205.34	14.66	213.21	12815.6	4.12	34.95	10.28	5.59	54.22	0.58	51.17	59.58	1113.4	4.01	1707.89	6033.18	2900.04	25.42	12.44	1713.36	331.76	2.23	1141.09	1.23	10.97
A-10	Control	NA	ION+	1	2012	15.07	11.66	9.56	7.81	11.74	8297.38	547.76	5.9	8079.92	1.04	19.7	31.93	40670.2	622.57	758.9	444.47	191.6	17618.4	41.13	318.72	4.63	3.37	787.34	0.32	1440.83	39.49	2736.21	186.87	25.82	9037.91	10220.1	21.15	41.61	2829.88	453.74	1.01	5431.95	19.68	139.41
A-10	Control	NA	ION+	2	2012	15.79	6.74	11.33	8.82	6.69	6469.6	499.34	25.59	5958.92	0.89	18.5	32.96	34390.8	471.6	640.33	374.99	185.93	17928.5	41.01	294.69	2.53	1.79	698.33	0.45	1041.79	30.8	2256.55	204.47	22.69	8213.75	10691	21.17	32.44	2401.89	360.62	1.09	4608.93	15	61.05
A-10	Control	NA	ION+	3	2012	14.14	9.79	10.49	8.82	16.13	9273.25	498.05	24.02	6322.08	0.84	25.16	35	39471.9	518.28	679.49	466.75	206.21	18054.5	46.23	307.7	4.63	2.48	899.66	0.45	1186.98	34.92	2310.02	187.24	25.82	8959.53	10213.5	20.03	20.08	2356.85	369.76	0.93	5613.31	19.83	84.56
A-10	Control	NA	Media-	1	2012	6.78	2.06	2.39	1.15	1.2	5.17	63.51	4.94	0.05	0.09	0.65	1.15	34.4	0	0.02	0.13	0.23	662.56	0.14	7.52	0.02	0.01	0.09	0.01	0.04	0.44	871.22	18.29	13.89	232.44	16.04	12.35	0.3	526.01	50.7	0.27	4.74	1.23	3.94
A-10	Control	NA	Media-	2	2012	6.2	4.48	2.39	4.2	5.53	22.68	189.67	5.43	0.39	0.26	5.8	2.8	0.74	0	0.02	0.1	3.02	3011.81	0.19	8.68	0.02	0.64	0.19	0.01	0.08	1.63	1978.3	41.82	28.8	329.99	149.21	14.43	0.3	616.33	65.87	0.27	49.2	1.23	18.11
A-10	Control	NA	Media-	3	2012	7.92	5.68	6.46	2.6	1.2	18.3	183.82	0.79	1.08	0.24	5.42	1.15	0.02	0	0.02	0.1	7.32	3547.36	0.19	9.26	0.02	0.27	0.09	0.01	0.04	0.91	2126.32	35.89	28.8	278.81	106.12	13.39	11.75	835.34	62.71	0.52	44.76	1.23	9.89
A-10	Control	NA	Media+	1	2012	11.16	10.87	7.23	5.94	6.69	155.18	516.19	15.38	31.11	0.72	20.25	20.43	74.46	0	3.25	2.8	8.06	20989.5	2.21	3.78	0.02	1.21	65.63	0.01	1.72	38.64	5167.84	333.27	7.28	4751.02	234.15	25.45	11.75	3174.85	69.03	0.52	410.62	2.3	36.55
A-10	Control	NA	Media+	2	2012	11.59	8.11	7.23	6.34	6.69	138.94	568.33	6.81	17.58	0.5	29.97	15	74.46	0	1.96	3	9.73	21152.4	2.26	2.34	0.02	0.01	46.91	0.52	0.75	38.54	5787.97	336.26	4.48	4727.98	206.05	24.26	37.77	3399.65	62.71	0.52	813.58	1.23	16.92
A-10	Control	NA	Media+	3	2012	11.21	9.22	10.04	7.45	7.78	183.08	636.45	10.94	14.77	0.67	41	18.28	112.61	0	3.07	5.33	12.53	25194.4	1.7	3.03	2.53	1.79	94.32	0.01	1.26	31.81	5552.71	343.58	7.28	5525.69	208.07	21.81	39.89	3464.18	65.87	0.85	644.89	1.23	42.65
A-10	Control	NA	SG-	1	2012	6.3	3.26	2.39	3.18	1.2	11.85	101.07	8.95	0.05	0.05	0.53	1.15	1.04	0	0.02	0.09	2.24	2540.56	0.14	7.1	0.02	0.01	0.09	0.01	0.04	0.91	1982.74	27.44	13.89	311.44	51.77	10.5	0.3	798.14	65.35	0.27	35.81	1.23	3.2
A-10	Control	NA	SG-	2	2012	6.8	2.46	2.39	1.95	2.89	9.8	84.12	13.21	0.05	0.01	0.41	1.15	0.9	0	0.02	0.08	0.64	975.11	0.16	6.28	0.02	0.46	0.09	0.01	0.04	0.09	948.31	17.24	9.68	253.34	25.94	14.13	0.3	487.86	62.19	0.35	6.3	1.23	0.28
A-10	Control	NA	SG-	3	2012	10.03	5.57	5.55	3.71	4.28	21.89	175.48	5.9	0.26	0.24	4.47	5.57	0.02	0	0.02	0.15	4.21	4937.98	0.15	8.95	0.02	0.09	0.09	0.01	0.04	0.09	4129.31	54.54	25.82	451.75	141.28	15.69	0.57	843.06	60.09	0.43	48.09	1.23	12.72
A-10	Control	NA	SG+	1	2012	13.7	9.88	8.5	5.11	7.78	207.61	604.83	1.57	18.69	0.61	31.18	23.61	256.55	0	3.43	3.23	10.58	22021.2	2.04	2.26	1.39	0.01	77.06	0.01	0.75	15.39	4536.92	317.97	0.29	4157.12	292.86	32.86	20.35	3143.58	73.75	0.93	723.38	7.59	30.76
A-10	Control	NA	SG+	2	2012	10.78	9.03	2.39	6.34	9.83	138.94	500.79	4.94	20.29	0.29	12.33	16.1	149.63	0	2.89	1.86	3.88	19512.1	1.58	1.93	0.02	0.18	43.42	0.01	0.75	13.55	4349.54	342.13	0.29	3486.42	210.64	22.26	58.01	3052.63	52.77	0.6	478.47	2.3	40.86
A-10	Control	NA	SG+	3	2012	10.72	9.13	5.55	5.53	10.8	121.64	536.71	15.74	17.22	0.24	13.65	15	126.6	0	3.07	1.4	4.59	23741	1.13	1.51	0.02	0.64	31.26	0.01	0.46	12.49	5489.05	308.56	4.48	4167.34	190.48	23.09	7.48	3647.04	42.01	0.68	656.27	1.23	19.25
A-10	Control	NA	SST-	1	2012	5.62	3.66	2.39	2.6	2.89	10.62	84.44	0.79	0.39	1.31	0.53	1.15	1.19	0	0.02	0.13	0.71	1077.45	0.2	7.29	0.02	0.83	0.09	0.01	0.04	0.09	1130.8	22.19	9.68	295.49	51.01	13	0.3	487.86	57.99	0.35	12.29	1.23	3.57
A-10	Control	NA	SST-	2	2012	6.28	4.42	2.39	3.18	1.2	13.27	111.85	2.23	0.05	0.09	1.6	1.15	0.02	0	0.02	0.13	1.87	1682.25	0.14	6.71	0.02	0.09	0.09	0.01	0.04	0.09	1653.1	25.77	16.72	228.38	79.4	15.48	0.3	603.73	55.37	0.35	35.81	1.23	20.22
A-10	Control	NA	SST-	3	2012	6.88	5.9	5.55	4.2	1.2	34.11	257.14	4.45	0.05	0.61	10.33	9.28	1.87	0	0.27	0.13	5.74	6169.6	0.16	7.6	0.02	0.83	0.09	0.01	0.23	0.09	3730.33	73.74	55.82	577.89	331.46	14.32	1.96	729.2	84.63	0.52	79.67	1.23	5.43
A-10	Control	NA	SST+	1	2012	12.91	9.48	8.5	5.94	7.78	114.04	561.16	2.23	17.84	0.5	10.6	21.49	44.68	0	2.89	1.34	5.06	25722.8	1.37	2.5	1.39	0.27	28.64	0.01	0.83	34.15	6466.17	428.98	0.29	5844.7	274.72	27.53	20.35	5044.07	55.37	1.01	490.05	1.23	40.22
A-10	Control	NA	SST+	2	2012	11.03	7.82	7.23	5.11	14.86	169.9	505.53	13.95	15.22	0.24	20.21	17.19	64.68	0	1.78	1.93	4.72	27325.3	1.31	2.09	0.02	0.36	33.54	0.01	0.75	33.27	6644.76	324.72	0.29	5538.01	199.82	22.39	22.11	3855.61	62.19	0.76	601.17	1.23	48.12
A-10	Control	NA	SST+	3	2012	13.47	11.03	10.49	7.27	10.8	266.19	611.02	19.16	26.69	0.39	21.69	18.28	74.46	0	2.52	1.56	5.97	18568.1	0.92	2.17	0.02	0.64	49.8	0.01	1.29	35.27	4266.87	351.62	4.48	3480.45	252.8	33.5	16.55	2901.92	86.17	0.93	357.84	1.23	34.59
A-11	Control	NA	ION-	1	2012	26.1	8.11	4.37	5.74	10.8	85.27	176.03	14.31	4.77	0.45	5.56	89.35	54.76	4.03	95.18	0.37	48.61	13992.4	1.49	39.32	0.02	0.64	22.28	0.01	5.05	21.53	743.48	1.42	1509.83	3974.02	574.82	68.35	38.83	6168.94	242.48	3.31	128.32	1.23	47.95
A-11	Control	NA	ION-	2	2012	27.41	5.9	2.39	4.2	3.61	86.85	163.5	140.55	7.83	0.14	3.83	92.37	54.76	3.56	105.36	0.52	43.19	13185.5	1.31	33.43	0.02	0.83	21.25	0.01	4.21	25.79	622.21	1.42	1449.15	2594.31	523.47	63.02	43.34	4873.04	223.62	2.78	131.44	1.23	31.82
A-11	Control	NA	ION-	3	2012	27.54	5.35	7.23	5.11	6.69	74.44	166.97	10.94	4.82	0.29	2.74	77.29	64.68	3.32	90.43	0.59	35.77	10569.9	1.16	28.89	0.02	0.46	13.88	0.01	4.55	25.46	514.19	1.42	1320.15	2479.14	491.18	63.77	16.14	4929.56	234.96	2.39	114.7	1.23
A-11	Control	NA	ION+	1	2012	41.51	10.18	10.49	7.09	9.83	3630.72	682.96	8.53	1881.05	3.9	228.82	19.36	14362.8	102.69	246.82	57.82	253.82	18698.3	15.21	92.92	4.63	2.97	291.62	0.58	117.54	8.66	737.37	110.59	35.78	4416	1832.23	83.32	110.88	5386.2	257.42	0.68	2463.61	1.23	19.95
A-11	Control	NA	ION+	2	2012	42.62	8.53	9.56	6.72	12.2	3893.15	618.22	22.75	2955.36	3.76	204.26	18.28	24589.2	100.46	322.41	54.16	226.15	28016.2	17.71	132.45	4.63	15.26	335.17	0.52	150.42	10.18	1075.69	107.92	33.06	6679.15	1790.2	77.16	108.63	9199.8	248.72	1.18	3979.38	1.23	33.98
A-11	Control	NA	ION+	3	2012	33.89	9.03	9.56	7.81	21.67	3332.96	790.84	105.98	1474.12	4.07	300.78	18.28	19299.6	66.12	240.97	53.87	229.68	22112.5	16.95	91.17	0.02	7.13	263.33	0.01	84.78	10.72	824.92	103.24	43.49	6016.35	1613.94	84.22	104.85	7200.82	227.83	0.93	3488.54	1.23
A-11	Control	NA	Media-	1	2012	9.07	6.32	2.39	1.95	1.2	19.1	115.31	11.71	0.26	0.01	0.41	1.15	1.33	0	0.02	0.1	2.61	2861.23	0.19	7.45	0.02	0.09	0.09	0.01	0.04	0.09	2820.15	22.79	13.89	286.16	60.19	21.69	0.3	1013.86	87.69	0.52	51.41	1.23	2.83
A-11	Control	NA	Media-	2	2012	8.35	3.53	2.39	1.95	5.53	11.85	96.67	5.9	2.25	0.14	2.07	1.15	1.33	0	0.02	0.1	3.2	2743.38	0.16	6.59	0.02	0.01	0.09	0.01	0.04	1.11	2497.14	21.71	24.27	302.14	40.15	21.02	0.3	1096.72	69.55	0.35	35.81	1.23	3.02
A-11	Control	NA	Media-	3	2012	7.02	1.71	2.39	1.15	1.2	5.6	61.09	0.79	0.75	0.09	0.77	1.15	1.47	0	0.02	0.13	0.92	1498.24	0.12	4.1	0.02	0.83	0.09	0.01	0.04	16.18	1603.02	13.29	24.27	351.12	11.8	17.99	0.3	1059.12	51.73	0.27	3.16	1.23	0.28
A-11	Control	NA	Media+	1	2012	31.64	8.9	8.5	5.94	17.77	224.42	997.65	28.95	24.66	11.39	565.49	13.32	84.14	0	2.52	0.25	97.05	28234.1	1.7	3.94	1.97	1.5	11.63	0.17	0.16	27.57	1887.46	218.63	11.86	4496.87	79.4	70.23	100.67	5462.95	67.45	1.01	2106.94	1.23	27.79
A-11	Control	NA	Media+	2	2012	25.08	10.49	7.23	5.94	15.28	315.88	893.87	8.53	44.02	10.5	745.61	13.32	93.71	0	2.89	0.28	101.24	26250.8	1.89	4.8	0.02	0.64	18.46	0.01	0.46	41.06	2155.38	224.02	11.86	5253.65	91.36	62.83	26.96	6822.04	83.09	0.68	2216.18	1.23	51.76
A-11	Control	NA	Media+	3	2012	36.59	9.48	10.49	8.15	23.54	535.65	1030.04	5.43	27.58	12.03	960.06	37.55	93.71	0	3.6	0.57	114.26	21851	1.34	3.19	4.63	3.97	11.88	0.17	0.68	29.63	1255.43	220.76	33.06	4188.38	79.6	102.53	158.01	4464.23	128.21	1.42	1844.67	4.08	45.68
A-11	Control	NA	SG-	1	2012	8.28	3.53	2.39	0.62	2.89	11.44	76.01	10.94	0.05	0.09	0.77	1.15	0.42	0	0.02	0.1	2.02	1109.4	0.19	6.94	0.02	0.64	0.09	0.01	0.04	3.28	1559.63	17.75	14.85	320.06	20.76	16.7	0.3	727.12	73.75	0.68	41.42	1.23	5.06
A-11	Control	NA	SG-	2	2012	9.27	4.89	2.39	2.6	2.89	13.88	83.94	0.79	1.19	0.01	0.28	1.15	1.33	0	0.02	0.1	1.28	2184.06	0.22	6.28	0.02	1.02	0.09	0.01	0.04	0.91	2503.7	20.6	15.8	349.8	28.27	20.47	0.3	905.48	68.5	0.19	34.68	1.23	6.18
A-11	Control	NA	SG-	3	2012	11.25	3.66	2.39	0.62	1.2	8.97	77.16	5.43	0.51	0.09	0.22	13.88	34.4	0	0.02	0.15	1.01	2539.44	0.14	8.84	0.02	0.83	0.09	0.01	0.04	1.29	595.01	26.4	19.37	352.43	28.27	29.67	6.38	2120.36	98.25	0.14	35.81	1.23	9.53
A-11	Control	NA	SG+	1	2012	24.8	7.48	9.56	6.53	17.77	259.1	809.76	19.49	28.24	8.99	419.09	12.76	176.86	0	2.7	0.45	87.89	22446.3	0.8	3.78	2.53	0.27	14.43	0.32	0.39	12.92	1519.8	202.55	9.68	3568.84	76.22	71.06	38.03	5940.1	66.4	1.01	2137.4	1.23	30.87
A-11	Control	NA	SG+	2	2012	23.75	10.36	7.23	5.94	8.83	231.82	714.89	20.49	37.82	8.52	375.53	13.88	121.96	0	3.07	0.28	99.27	20805.2	0.95	4.57	0.02	2.58	7.87	0.17	0.16	12.56	1294.96	191.14	7.28	3090.31	78.21	71.72	34.58	4749.23	68.5	0.6	1599.97	2.3	65.45
A-11	Control	NA	SG+	3	2012	26.76	8.16	7.9	5.94	16.95	261.46	898.08	3.93	26.25	10.8	438.88	10.46	212.6	0	1.96	0.28	126.42	27388.9	1.01	3.78	0.77	1.6	12.61	0.17	0.46	15.86	1909.46	221.88	8.51	4668.61	79.3	78.87	166.45	7976.4	66.4	0.76	2489.47	1.23	14.73
A-11	Control	NA	SST-	1	2012	8	5.18	2.39	3.18	6.69	21.89	127.2	10.16	0.97	0.14	0.99	2.8	1.04	0	0.02	0.13	6.03	3751.02	0.14	7.56	0.02	1.02	0.09	0.01	0.23	8.83	3022.83	25.61	24.27	463.41	78.01	23.99	0.3	729.2	96.76	0.68	64.55	1.23	43
A-11	Control	NA	SST-	2	2012	11.12	3.92	7.23	1.15	2.89	14.28	89.35	3.39	0.12	0.05	0.22	1.15	0.42	0	0.02	0.13	2.35	1951.19	0.16	6.75	0.02	0.18	0.09	0.01	0.04	1.94	1971.62	18.83	9.68	320.06	46.06	21.32	0.3	766.1	64.29	0.52	40.3	1.23	6.56
A-11	Control	NA	SST-	3	2012	11.38	6.01	2.39	2.9	5.53	31.75	216.77	0.79	0.12	0.29	10.02	1.15	0.42	0	0.02	0.13	25.08	8302.16	0.19	9.84	0.02	1.21	0.09	0.01	0.08	0.09	4979.31	47.33	28.8	549.09	100.98	22.25	47.96	1069.44	130.09	0.35	111.55	1.23	1
A-11	Control	NA	SST+	1	2012	26.46	12.02	8.5	6.72	21.3	485.04	1088.3	25.9	55.71	11.13	786.32	16.1	64.68	0	3.07	0.25	91.86	19862.1	2.45	3.78	2.53	0.83	12.61	0.45	0.23	38.89	1359.29	217.4	15.8	3510.9	92.71	75.06	43.6	4300.68	92.25	1.18	1204.49	3.58	76.03
A-11	Control	NA	SST+	2	2012	25.41	9.13	8.5	6.34	17.77	347.86	866.15	15.38	47.76	17.6	921.41	12.76	126.6	0	2.34	0.76	91.22	27995.9	2.6	3.86	3.08	1.79	18.52	0.01	0.23	54.34	1846.85	188.1	11.86	6144.96	97.53	63.46	67.16	8328.29	91.75	1.01	2000.21	5.33	26.05
A-11	Control	NA	SST+	3	2012	24.8	12.02	9.56	7.81	19.36	462.59	887.93	4.94	42.96	9.29	688.19	17.19	65.41	0	3.16	0.28	91.59	313.16	1.95	6.25	1.39	1.79	16.93	0.58	0.39	39.49	1538.42	244.14	13.89	326.02	91.65	67.43	68.75	51.05	100.24	1.01	2686.42	8.42	34.29
A-12	Control	NA	ION-	1	2012	32.35	5.46	5.55	2.6	1.2	19.5	132.17	4.94	2.05	0.09	1.33	44.15	11.34	0	13.32	0.12	7.17	2263.3	0.19	6.83	0.02	1.21	2.63	0.01	0.42	21.89	73.23	1.42	988.15	268.77	67.94	49.81	0.3	3637.93	248.72	0.52	13.15	1.23	25.81
A-12	Control	NA	ION-	2	2012	29.42	5.57	2.39	3.18	1.2	22.68	125.56	8.95	1.84	0.01	1.1	46.17	12.19	0	13.56	0.18	5.05	2409.66	0.22	5.9	0.02	0.09	2.19	0.01	0.16	16.9	73.23	1.42	1174.69	334.62	86.3	49.77	45.32	4554.99	332.17	0.85	33.55	1.23	9.89
A-12	Control	NA	ION-	3	2012	28.51	4.05	7.23	1.95	6.12	21.89	124.99	10.16	1.89	0.09	0.94	31.93	34.4	0	13.07	0.1	4.95	2862.35	0.19	6.05	0.02	1.21	0.97	0.01	0.53	24.15	155.43	1.42	929.16	462.12	78.61	54.57	29.1	5127.42	229.51	0.43	17.8	1.23	14.73
A-12	Control	NA	ION+	1	2012	34.96	8.39	12.8	6.72	7.78	1845.02	390.74	55.85	1248.17	0.61	15.87	27.79	11308.3	55.73	196.82	22.51	67.98	14026	3.09	83.33	0.02	6	163.92	0.32	68	3.75	948.31	154.01	17.62	3853.56	1245.06	81.04	45.45	4806.8	291.99	0.43	1391.03	1.23	65.94
A-12	Control	NA	ION+	2	2012	38.14	9.66	10.49	7.45	10.32	1736.62	365.32	18.83	922.83	0.53	14.13	25.71	10815.9	53.81	197.33	29.4	64.25	11490.6	3.07	79.79	3.6	1.89	191.16	0.45	59.93	4.52	865.88	159.13	20.22	2772.01	1256.01	60.01	64.76	4100.45	270.22	0.6	1065.5	1.23	19.53
A-12	Control	NA	ION+	3	2012	37.99	9.26	10.49	7.09	1.2	1201.88	343.94	11.71	1060.09	0.45	11.98	18.28	16433.2	51.12	145.55	23.48	55.62	15906.3	4.18	72.37	0.02	2.97	140.39	0.45	55.28	3.28	1478.36	142.32	9.68	5578.7	1103.48	59.74	56.03	7049.66	197.22	0.6	1794.22	1.23	32.35
A-12	Control	NA	Media-	1	2012	9.1	2.38	2.39	1.15	4.28	4.31	60.46	0.79	0.12	0.01	0.08	1.15	0.74	0	0.02	0.04	0.21	425.96	0.14	3.86	0.02	0.83	0.09	0.01	0.04	0.09	1641.5	18.83	4.48	130.74	0.52	21.44	12.44	1249.73	89.22	0.1	0.72	1.23	0.28
A-12	Control	NA	Media-	2	2012	7.23	1.33	2.39	0.62	2.89	3.2	78.07	2.23	0.63	0.01	0.65	1.15	0.02	0	0.02	0.08	0.44	506.48	0.08	4.06	0.02	0.18	0.09	0.01	0.04	0.09	1327.89	21.49	4.48	180.67	5.52	16.32	15.45	837.27	89.22	0.02	0.95	1.23	3.02
A-12	Control	NA	Media-	3	2012	10.44	2.84	7.23	0.62	11.74	10.62	100.49	0.79	1.19	0.05	0.65	1.15	34.4	0	0.02	0.13	1.19	1203.11	0.22	4.8	0.02	2.28	0.09	0.17	0.04	15.39	2514.83	30.87	11.86	157.22	10.01	21.98	34.58	1582.06	135.69	0.43	5.32	1.23	9.89
A-12	Control	NA	Media+	1	2012	29.31	7.34	7.23	5.53	12.66	74.64	321.94	15.38	4.39	0.39	6.36	17.19	5.03	0	1.96	0.13	1.07	16201.7	0.33	1.55	0.02	1.21	4.45	0.17	0.65	2.51	2331.77	305.56	7.28	2448.69	21.61	65.63	96.24	5551.19	73.75	0.43	491.97	1.23	93.33
A-12	Control	NA	Media+	2	2012	27.36	8.11	8.5	5.32	5.53	100.5	346.56	33.11	6.15	0.14	6.64	18.28	5.57	0	0.38	0.15	0.67	13895.6	0.19	2.01	0.02	1.02	2.63	0.01	0.23	0.09	1883.65	300.36	0.29	1595.14	26.72	56.86	52.06	4397.91	67.45	0.43	244.75	1.23	40.31
A-12	Control	NA	Media+	3	2012	31.01	11.08	9.56	5.32	2.89	89.02	338.68	8.11	4.43	0.01	5.52	13.88	34.4	0	0.49	0.15	1.13	26391.6	0.14	1.34	0.02	0.74	2.19	0.01	0.16	0.09	4148.85	249.15	0.29	4822.62	21.61	73.46	30.31	10472.5	57.99	0.27	790.15	1.23	30.01
A-12	Control	NA	SG-	1	2012	10.62	4.78	2.39	0.62	8.83	10	111.3	0.79	0.26	0.01	1.1	1.15	0.02	0	0.02	0.13	7.24	1432.93	0.08	3.78	0.02	0.18	0.09	0.01	0.04	0.09	1100.2	35.39	7.28	196.42	12.31	28.93	0.3	729.2	100.24	0.1	13.17	1.23	1
A-12	Control	NA	SG-	2	2012	12.95	1.71	2.39	1.15	1.2	6.45	56.76	0.79	0.05	0.01	0.08	1.15	0.02	0	0.02	0.15	0.27	450.96	0.11	3.07	0.02	0.27	0.09	0.01	0.04	0.09	871.22	12.28	0.29	183.41	0.52	25.77	0.3	1140.41	73.23	0.02	1.69	1.23	0.28
A-12	Control	NA	SG-	3	2012	8.31	0.09	2.39	0.62	1.2	3.87	53.48	0.79	0.05	0.05	0.08	1.15	0.74	0	0.02	0.09	0.02	289.36	0.19	3.62	0.02	1.6	0.09	0.01	0.04	0.09	598.7	12.21	0.29	190.95	0.52	18.25	0.3	643.32	81.03	0.14	0.86	1.23	0.28
A-12	Control	NA	SG+	1	2012	27.85	6.63	7.23	4.2	8.83	47.03	248.42	29.56	3.8	0.12	2.99	8.08	34.4	0	0.38	0.13	0.74	8142.85	0.22	1.51	0.02	0.64	2.41	0.01	0.04	0.09	958.21	208.53	0.29	653	23.26	62.55	68.22	3771.97	59.04	0.47	486.19	1.23	32.76
A-12	Control	NA	SG+	2	2012	31.31	5.79	5.55	3.71	6.69	50.15	237.88	19.49	5.2	0.09	1.54	9.28	6.42	0	0.59	0.1	0.71	13286.2	0.32	1.59	0.02	0.27	2.19	0.17	0.16	0.09	1667.11	193.4	4.48	1287.55	20.34	53.68	42.54	5985.95	59.04	0.1	711.12	1.23	15.53
A-12	Control	NA	SG+	3	2012	34.3	8.34	7.23	5.94	14.43	55.24	275.88	9.36	5.01	0.09	2.69	8.69	11.15	0	0.59	0.13	0.58	14618	0.19	1.34	0.02	1.41	2.19	0.01	0.23	0.09	2073.3	197.81	0.29	1702.71	20.19	55.33	40.69	6600.83	54.85	0.23	737.52	1.23	34.59
A-12	Control	NA	SST-	1	2012	14.14	3.26	7.23	3.18	1.2	8.55	75.55	9.36	0.45	0.09	0.28	1.15	0.74	0	0.02	0.1	0.58	556.62	0.08	5.12	0.02	0.18	0.09	0.01	0.04	1.11	1801.79	22.14	7.28	144.71	3.19	25.81	2.79	738.51	88.71	0.19	3.53	1.23	0.28
A-12	Control	NA	SST-	2	2012	10.57	4.72	2.39	1.95	2.89	10.82	137.87	9.36	0.26	0.01	1.43	1.15	0.02	0	0.02	0.1	2.03	975.11	0.11	4.8	0.02	0.09	0.09	0.01	0.04	0.09	1648.96	30.18	9.68	269.44	17.86	25.47	17.77	706.15	92.25	0.02	131.02	1.23	3.2
A-12	Control	NA	SST-	3	2012	11.29	1.33	2.39	0.62	1.2	5.39	49.88	0.79	0.26	0.03	0.08	1.15	0.42	0	0.02	0.1	0.02	171.88	0.16	2.82	0.02	0.09	0.09	0.01	0.04	0.09	486.03	9.78	0.29	161.37	0.52	24.39	0.3	600.27	61.14	0.14	1	1.23	0.82
A-12	Control	NA	SST+	1	2012	27.5	6.99	5.55	5.53	1.2	65.22	349.63	48.72	5.77	0.19	4.47	12.76	44.68	0	1.39	0.17	1.04	22318.2	0.2	1.08	0.02	1.99	2.99	0.17	0.23	0.44	2963.19	300.36	7.28	2973.48	20.34	70.72	26.96	6776.42	71.66	0.47	497.75	1.23	24.61
A-12	Control	NA	SST+	2	2012	27.86	12.35	5.55	5.94	15.28	92.58	341.6	12.84	4.48	0.14	4.66	21.49	3.34	0	0.27	0.1	0.92	11964.4	0.16	1.34	0.02	0.64	2.34	0.01	0.53	0.09	1539.8	260.94	4.48	1749.75	28.53	63.14	21.84	4221.75	74.8	0.6	258.78	1.23	35.58
A-12	Control	NA	SST+	3	2012	29.59	8.85	7.23	5.53	9.83	73.46	317.15	6.81	4.05	0.61	5.33	17.19	4.71	0	0.9	0.18	0.89	15490.5	0.25	1.34	0.02	0.46	2.84	0.17	0.46	0.91	2102.05	288.83	0.29	2009.53	22.99	55.34	51.27	5835.99	81.03	0.19	222.6	1.23	44.74
A-13	Control	NA	ION-	1	2012	21.81	4.95	2.39	3.18	1.2	38.81	137.27	0.79	4.24	0.24	0.65	30.9	25.94	0	17.55	1.85	4.59	1555.84	0.29	19	0.02	1.99	8.38	0.01	7.66	34.4	117.18	1.42	627.66	618.7	216.51	96.34	63.31	6016.57	257.84	0.76	22.08	1.23	12.72
A-13	Control	NA	ION-	2	2012	19.65	4.66	2.39	1.95	1.2	25.06	126.97	5.9	2.35	0.05	0.28	21.49	49.75	0	12.74	1.34	2.4	1330.09	0.22	8.84	0.02	0.64	5.26	0.01	5.75	16.45	33.67	1.42	481.66	441.36	132.38	83.4	56.29	5467.33	188.57	0.43	10.7	1.23	4.69
A-13	Control	NA	ION-	3	2012	20.97	3.6	2.39	3.18	12.2	25.45	135.25	0.79	1.47	0.05	0.15	18.28	23.46	0	12.74	0.93	3.89	1097.28	0.22	9.99	0.02	1.02	3.83	0.01	5.15	17.22	33.67	1.42	425.2	266.09	138.87	112.25	27.36	5284.79	209.64	0.27	42.53	1.23	5.06
A-13	Control	NA	ION+	1	2012	26.56	7.53	9.56	7.63	17.77	6469.6	246.14	13.21	7627.5	0.56	6.32	23.08	17736.6	365.9	724.05	196.54	190.8	10394.8	31.3	134.95	7.53	5.18	923.38	0.45	252.64	12.06	483.8	44.24	22.69	13344.9	14840.2	102.98	90.05	6045.94	208.36	1.01	6298.2	12.31	16.31
A-13	Control	NA	ION+	2	2012	28.28	9.17	9.56	8.15	11.74	9540.81	269.94	20.81	9595.94	0.5	6.08	21.49	13263.6	318.94	771.3	200.89	175.33	7374.46	19.33	124	4.63	0.55	809.71	0.17	288.25	9.79	379.52	47.15	31.67	9123.43	14854.2	86.36	57.88	4431.36	234.12	1.01	5601.63	14.82	34.99
A-13	Control	NA	ION+	3	2012	30.87	9.66	9.56	9.14	13.99	10400.7	315.58	38.84	8960.25	0.5	8.94	26.23	14519.6	318.31	731.46	190.91	193.68	10572.4	23.58	111.99	0.02	9.73	964.35	0.32	312	12.27	376.71	45.36	42.24	9050.3	18075.2	97.46	25.62	5040.37	283.38	1.09	6900.71	16.24	27.1
A-13	Control	NA	Media-	1	2012	7.74	0.64	2.39	1.15	1.2	1.83	64.6	0.79	0.12	1.92	0.41	1.15	0.02	0	0.02	0.08	0.02	278.55	0.11	2.95	0.02	0.27	0.09	0.01	0.04	0.09	528.78	5.24	30.25	56.13	1.89	30.31	15.18	2349.1	62.71	0.31	0.97	1.23	0.64
A-13	Control	NA	Media-	2	2012	8.79	0.77	2.39	1.95	1.2	2.53	71.39	9.36	0.05	0.14	0.15	1.15	0.02	0	0.02	0.1	0.34	253.71	0.15	2.74	0.02	1.02	0.09	0.01	0.04	0.09	558.87	6.69	24.27	76.63	3.48	34.13	18.45	2977.4	63.24	0.43	0.48	1.23	0.28
A-13	Control	NA	Media-	3	2012	7.68	1.12	2.39	1.15	1.2	4.74	68.22	1.57	0.05	0.05	0.28	1.15	0.42	0	0.02	0.13	0.02	268.83	0.11	3.62	0.02	0.27	0.09	0.01	0.04	0.09	623.99	7.71	28.8	130.74	3.48	28.41	5.27	2803.1	59.04	0.43	0.26	1.23	0.28
A-13	Control	NA	Media+	1	2012	27.3	8.06	2.39	5.11	1.2	62.28	266.55	3.39	5.87	0.34	1.43	9.28	3.58	0	0.02	0.13	1.45	11095.4	0.25	1.51	0.02	1.02	8.89	0.1	0.23	8.99	673.67	141.04	0.29	993	156.39	101.99	41.08	5526.76	79.48	0.76	177.89	1.23	35.18
A-13	Control	NA	Media+	2	2012	25.45	11.66	5.55	6.34	5.53	117.63	324.81	8.53	8.11	0.19	3.83	10.46	10.01	0	0.38	0.25	1.51	12257.8	0.32	1.68	0.02	0.83	11.94	0.17	0.46	8.66	618.65	131.74	0.29	1061.01	158.59	104.66	33.78	5766.39	115.85	0.93	274.76	1.23	26.75
A-13	Control	NA	Media+	3	2012	31.2	10.23	5.55	5.11	7.24	111.04	339.17	11.33	7.64	0.05	2.07	9.87	11.15	0	0.38	0.23	1.29	11714.6	0.47	1.59	0.02	0.46	10.52	0.01	0.53	7.56	673.67	132.25	4.48	922.26	151.42	103.51	70.62	5295.35	101.72	0.68	177.89	1.23	43.18
A-13	Control	NA	SG-	1	2012	6.4	0.89	2.39	1.15	1.2	2.53	75.4	0.79	0.26	0.05	0.08	1.15	0.02	0	0.02	0.1	0.27	231.06	0.11	3.38	0.02	0.27	0.09	0.01	0.04	0.09	379.52	5.38	15.8	153.75	0.52	30.9	0.3	1789.22	57.99	0.27	0.29	1.23	0.28
A-13	Control	NA	SG-	2	2012	7.07	1.71	2.39	1.57	1.2	4.31	71.15	0.79	0.05	0.01	0.28	1.15	0.02	0	0.02	0.13	0.86	502.12	0.16	3.62	0.02	0.64	0.09	0.01	0.04	0.09	470.23	4.82	17.62	102.49	9.27	33.05	0.3	2417.3	62.19	0.27	2.78	1.23	0.28
A-13	Control	NA	SG-	3	2012	8.77	1.89	2.39	0.62	1.2	6.24	77.16	0.79	0.05	0.01	0.15	1.15	0.02	0	0.02	0.1	0.11	260.19	0.08	4.41	0.02	0.01	0.09	0.01	0.04	0.09	422.1	8.97	24.27	91.05	1.5	36.63	6.79	2107.1	77.93	0.52	0.89	1.23	0.28
A-13	Control	NA	SG+	1	2012	27.65	7.63	7.23	4.67	4.28	95.35	300.49	6.81	5.58	0.34	4.18	8.69	34.6	0	0.59	0.15	1.35	12610.6	0.32	1.34	0.02	0.55	13.04	0.01	0.31	7.65	740.43	138.14	0.29	1131.24	123.63	101.07	60.92	7118.04	92.25	0.76	363.72	1.23	26.75
A-13	Control	NA	SG+	2	2012	25.63	12.47	5.55	4.67	2.89	88.23	303.05	13.21	5.77	0.29	1.54	9.28	34.4	0	0.02	0.18	1.42	14355	0.2	1.42	0.02	0.27	10.64	0.01	0.31	6.67	790.89	127.08	0.29	1381.49	138.87	113.37	115.12	7979.21	93.25	0.52	508.34	1.23	39.67
A-13	Control	NA	SG+	3	2012	22.98	7.04	5.55	4.67	4.92	77	267.04	7.68	6.15	0.09	1.86	6.85	17.5	0	0.38	0.18	1.1	8849.04	0.25	1.34	0.02	0.83	8.26	0.01	0.23	6.95	432.12	113.67	4.48	668.22	110.2	102.18	30.84	5844.23	78.96	0.52	245.76	1.23	50.56
A-13	Control	NA	SST-	1	2012	12.89	2.98	2.39	0.62	2.89	6.03	88.45	0.79	0.51	0.09	0.15	1.15	0.42	0	0.02	0.15	0.41	425.96	0.19	4.18	0.02	0.83	0.09	0.01	0.04	0.09	353.46	5.76	19.37	93.92	10.38	55.73	9	2430.11	73.75	0.52	1.69	1.23	2.46
A-13	Control	NA	SST-	2	2012	10.84	2.84	2.39	1.15	1.2	11.44	91.95	2.83	0.63	0.05	0.08	1.15	0.02	0	0.02	0.09	0.54	662.56	0.15	3.27	0.02	1.02	0.09	0.01	0.04	0.09	611.46	4.67	17.62	155.83	12.48	43.57	0.3	2652.21	62.19	0.35	5.36	1.23	2.83
A-13	Control	NA	SST-	3	2012	9.85	2.54	2.39	0.62	1.2	6.03	76.09	1.57	0.05	0.09	0.08	1.15	0.02	0	0.02	0.1	0.02	142.92	0.15	3.7	0.02	0.83	0.09	0.01	0.04	0.09	235.51	6.69	25.82	62.03	4.8	45.09	2.65	960.42	69.55	0.47	1.43	1.23	1.92
A-13	Control	NA	SST+	1	2012	21.17	8.48	8.5	5.11	2.1	58.76	256.34	15.38	5.39	0.19	1.86	8.08	5.89	0	0.15	0.18	1.01	13116.7	0.25	1.68	0.02	0.27	11.14	0.17	0.39	9.71	897.52	149.15	4.48	1558.82	113.12	78.8	64.37	7096.56	85.14	0.64	216.54	1.23	28.46
A-13	Control	NA	SST+	2	2012	26.55	8.2	7.23	5.11	5.53	71.89	269.8	3.93	3.95	0.19	1.54	9.28	4.93	0	0.8	0.13	0.92	16201.7	0.36	1.76	0.02	0.83	9.77	0.01	0.31	9.95	836.01	151.98	7.28	1483.03	102.98	106.3	60.26	10182.9	92.25	0.76	296.65	1.23	18.54
A-13	Control	NA	SST+	3	2012	27.03	10.61	5.55	4.2	6.69	89.22	318.32	13.95	5.01	0.26	2.59	9.87	4.93	0	0.38	0.15	1.13	8823.89	0.39	1.76	0.02	1.21	10.02	0.01	0.42	10.26	501.37	140.33	7.28	918.53	138.87	101.77	49.95	6248.73	95.26	0.72	115.75	1.23	35.38
A-14	Control	NA	ION-	1	2012	70.72	10.78	7.23	3.96	7.24	142.79	326.71	17.47	13.92	0.87	32.72	77.79	44.68	1.38	121.96	0.86	65.2	9757.85	1.01	28.05	0.02	5.39	13.16	0.17	6.15	96.41	202.09	1.42	1620.12	774.8	242.27	246.09	362.24	14224.2	864.25	3.57	186.07	1.23	53.26
A-14	Control	NA	ION-	2	2012	55.17	6.58	8.5	3.71	10.8	49.96	265.71	0.79	4.72	0.29	10.42	57.23	54.76	0.18	89.78	0.3	16.24	7657.35	0.47	19.35	0.02	0.46	11.88	0.32	1.89	75.76	185.96	1.42	1297.85	587.47	159.15	196.59	294.04	14819	711.16	2.15	67.8	1.23	5.81
A-14	Control	NA	ION-	3	2012	57.32	5.57	2.39	3.71	11.74	44.29	282.34	11.71	6.24	0.19	8.57	51.71	34.4	0	77.6	0.47	18.96	6410.2	1.08	17.12	0.02	3.47	11.51	0.01	2.89	67.35	133.81	1.42	1137.26	599.59	141.83	340.47	332.75	15560.9	640.39	2.27	49.2	1.23	39.58
A-14	Control	NA	ION+	1	2012	85.47	10.44	9.56	7.45	19.36	3413.18	602.95		5444.94	1.13	30.64	21.49	23197.6	90.22	775.12	83.68	195.1	18813.4	5.39	625.53	4.12	5.59	371.57	0.45	283.87	10.72	518.39	66.06	30.25	2480.33	1552.75	362.17	609.99	26049.6	566.63	1.18	3923.44	7.3	109.4
A-14	Control	NA	ION+	2	2012	77.8	10.27	9.56	6.91	18.57	2579.48	527.46	21.47	3747.1	1.07	33.71	19.36	20426.2	78.42	655.13	53.15	167.43	13711.6	2.77	650.63	3.6	1.79	331.42	0.32	220.43	6.58	417	67.61	21.05	1775.67	1408.14	182.47	525.61	20629.8	491.48	0.68	2349.37	4.53	112.36
A-14	Control	NA	ION+	3	2012	102.08	7.44	11.33	6.72	12.2	2273.84	608.26	31.93	4490.47	1.28	30.39	21.49	20339	80.72	657.74	70.55	182.02	14111.3	5.83	615.94	4.63	1.99	294.19	0.32	169.76	6.4	390.57	70.42	21.05	1898.43	1219.97	364.8	542.61	22615.8	466.2	0.93	2847.39	1.23	30.44
A-14	Control	NA	Media-	1	2012	11.83	2.54	2.39	1.15	1.2	3.87	85.65	0.79	0.05	0.05	0.28	1.15	0.02	0	0.02	0.18	0.27	700.84	0.16	7.83	0.02	1.12	0.09	0.01	0.04	5.04	472.52	8.54	10.79	183.41	0.52	32.4	34.84	1651.4	178.09	0.56	2.27	1.23	0.28
A-14	Control	NA	Media-	2	2012	9.75	3.79	2.39	0.62	1.2	5.6	90.18	4.94	0.12	0.01	0.15	1.15	0.02	0	0.02	0.13	0.37	665.84	0.08	7.37	0.02	0.83	0.09	0.01	0.04	0.09	536.95	8.8	7.28	123.71	0.52	26.56	0.3	1656.42	166.6	0.52	1.82	1.23	2.1
A-14	Control	NA	Media-	3	2012	11.1	2.61	2.39	0.62	1.2	4.74	87.97	4.45	0.12	0.03	0.28	1.15	0.02	0	0.02	0.07	0.46	258.03	0.08	7.21	0.02	0.27	0.09	0.01	0.04	1.11	390.57	10.09	11.86	143.32	0.52	31.61	5.27	1464.65	171.04	0.35	3.58	1.23	0.28
A-14	Control	NA	Media+	1	2012	81.83	7.34	8.5	5.53	15.71	258.03	790.14	10.16	11.98	1.7	93	17.74	167.83	0	2.98	0.95	9.89	27086.7	0.36	4.26	3.08	0.64	37.6	0.01	0.97	11.32	1162.9	222.95	7.28	497.02	64.65	532.08	591.11	21005	250.38	0.85	962.75	2.3	72.39
A-14	Control	NA	Media+	2	2012	68.19	8.44	7.9	4.67	36.18	189.29	584.32	0.79	1319.51	0.92	52.57	13.88	121.96	0	2.89	0.54	5.46	22228	0.45	3.62	0.02	10.99	23.66	0.17	0.9	10.26	987.42	208.31	9.68	372.16	67.12	311.01	2489.97	19273.2	241.23	0.43	810.77	1.23
A-14	Control	NA	Media+	3	2012	77.27	6.53	7.23	4.67	4.28	142.59	590.25	23.39	6.05	0.72	51.13	15	79.31	0	2.61	0.89	5.12	18286.3	0.36	3.07	0.02	3.97	12.61	0.25	0.68	8.16	846.97	197.16	13.89	317.41	40.27	397.39	476.18	15240.2	212.19	0.52	477.51	1.23	30.66
A-14	Control	NA	SG-	1	2012	12.64	3.66	2.39	0.62	1.2	6.03	130.84	10.55	0.12	0.09	1.86	1.15	0.02	0	0.02	0.18	2.22	1131.44	0.14	8.91	0.02	1.6	0.09	0.01	0.04	2.24	670.35	12.6	15.8	182.73	5.04	40.48	21.3	1540.36	189.87	0.47	5.8	1.23	2.65
A-14	Control	NA	SG-	2	2012	13.59	3.66	2.39	0.62	5.53	6.03	105.92	1.57	0.26	0.05	0.88	1.15	0.42	0	0.02	0.05	0.56	824.65	0.14	5.97	0.02	0.01	0.09	0.01	0.04	0.09	406.62	7.62	15.8	157.22	3.19	31.79	16.55	1711.94	196.36	0.43	2.88	1.23	0.28
A-14	Control	NA	SG-	3	2012	13.05	1.01	2.39	1.15	8.31	3.87	88.35	8.53	0.05	0.09	1.1	1.15	0.02	0	0.02	0.09	0.37	652.72	0.09	5.78	0.02	0.36	0.09	0.01	0.04	1.63	294.84	7.22	7.28	186.16	2.24	35.31	11.48	1409.53	148.12	0.31	2.88	1.23	0.28
A-14	Control	NA	SG+	1	2012	72.1	6.43	9.05	5.11	14.43	137.33	651.64	5.43	12.84	1.19	19.1	19.36	121.96	0	3.52	0.25	5.32	19290.5	0.42	3.7	4.63	1.7	18.69	0.45	0.57	8.33	876.53	250.23	11.86	283.49	63.41	451.42	564.3	19554.8	294.45	0.97	593.54	8.93	33.78
A-14	Control	NA	SG+	2	2012	70.2	6.22	8.5	4.67	5.53	130.07	606.77	30.75	9.21	0.58	28.13	10.46	176.86	0	2.52	0.35	4.98	21120	0.71	2.66	0.02	3.37	12.85	0.01	0.46	5.04	1029.98	189.6	11.86	421.2	45.39	410.1	316.59	19203.1	241.64	0.6	810.77	3.58
A-14	Control	NA	SG+	3	2012	74.94	7.87	7.23	4.67	6.12	94.95	503.94	20.16	7.41	0.61	21.4	11.62	158.75	0	1.78	0.15	5.14	21630.9	0.22	2.82	1.39	1.5	12.18	0.01	0.46	5.04	897.52	188.29	11.86	372.16	50.58	347.92	438.42	22710.9	229.51	1.05	713.01	1.23	36.55
A-14	Control	NA	SST-	1	2012	25.63	6.32	4.37	2.6	9.33	26.24	552.12	11.71	1.41	0.64	16.74	2.8	1.04	0	0.15	0.13	65.54	9833.07	0.19	18.84	0.02	0.74	0.29	0.32	0.04	2.78	5575.77	100.11	56.38	244.59	69.37	76.32	49.95	4190.2	478.33	0.76	103.11	1.23	0.28
A-14	Control	NA	SST-	2	2012	22.35	7.44	2.39	3.18	11.74	38.03	601.97	0.79	1.63	0.84	28.51	8.08	1.33	0	0.27	0.1	96.44	9907.15	0.2	20.65	0.02	0.18	0.09	0.01	0.04	1.63	5085.65	105.58	41.62	272.79	130.9	78.85	70.88	4111.36	470.68	0.68	80.75	1.23	15.37
A-14	Control	NA	SST-	3	2012	12.27	4.54	2.39	2.6	4.28	9.38	129	3.39	0.05	0.07	2.07	2.8	0.74	0	0.02	0.1	3.45	1908.91	0.11	8.6	0.02	0.01	0.09	0.01	0.04	0.09	972.9	15.55	25.82	180.67	8.1	28.82	27.09	1675	175.01	0.35	43.65	1.23	0.28
A-14	Control	NA	SST+	1	2012	70.05	7.78	7.23	4.2	2.89	243.5	646.28	23.39	9.67	0.92	59.45	15	74.46	0	2.52	0.24	5.83	18684.3	0.33	4.26	0.02	1.21	21.13	0.17	0.39	11.62	953.27	236.52	13.89	386.58	51.34	361.45		18044.6	313.71	0.93	647.74	2.3	36.55
A-14	Control	NA	SST+	2	2012	70.79	7.09	2.39	4.2	6.69	144	607.81	0.79	7.18	0.89	46.85	12.19	140.46	0	2.7	0.71	7.02	26972.1	0.33	3.15	1.39	0.64	14.43	0.01	0.23	10.02	1093.56	204.74	8.51	547.16	51.12	282.64	14.5	26518.8	234.54	0.52	915.35	1.23	35.28
A-14	Control	NA	SST+	3	2012	69.84	7.39	5.55	4.2	9.83	175.24	600.3	16.78	8.01	0.78	37.11	12.76	64.68	0	3.25	1.31	3.85	18561.1	0.33	4.26	0.02	0.01	20.67	0.01	0.39	7.82	897.52	218.19	11.86	316.09	36.64	376.02	35.91	19093.1	237.89	0.52	509.3	1.23	17.81
A-15	Control	NA	ION-	1	2012	64.77	5.68	5.55	4.2	22.43	52.11	278.14	32.52	1.3	0.5	8.03	72.78	10.01	0.04	108.52	1.17	21.64	5655.64	0.62	27.53	0.02	4.07	21.19	0.32	3.06	71.16	155.43	1.42	1577.92	2924.61	631.82	201.99	263.75	20653	727.02	2.7	59.09	1.23	114.99
A-15	Control	NA	ION-	2	2012	78.23	8.11	7.23	5.94	1.2	65.81	370.18	41.63	2.3	0.56	9.21	75.78	10.97	0.04	120.81	1.34	38.99	11075.7	0.3	22.19	0.02	6.62	16.34	0.71	2.38	79.96	174.39	1.42	1961.97	3628.6	710.7	171.9	340.17	27899.3	821.34	3.01	58	1.23	44.31
A-15	Control	NA	ION-	3	2012	54.73	5.85	5.55	4.44	7.78	46.64	287	28.95	2.25	0.45	4.75	57.23	7.65	0	88.58	1.05	23.4	4784.55	0.32	18.61	0.02	0.09	18.46	0.45	2.93	65.25	148.57	1.42	1880.53	1825.65	551.96	152.37	358.49	19917.5	612.47	2.86	36.24	1.23	56.66
A-15	Control	NA	ION+	1	2012	103.57	9.44	12.09	7.81	23.91	5756.35	1026.69	14.67	10817.1	7.91	564.32	28.83	26585.5	129.32	1647.53	389.04	307.17	22650.3	14.43	1289.14	4.63	5.8	1063.5	0.58	481.1	31.12	1156.53	133.87	44.11	8740.8	6081.06	149.08	0.3	29914.1	768.44	1.01	6827.62	6.7	16.92
A-15	Control	NA	ION+	2	2012	113.18	9.3	14.68	9.62	14.43	6639.89	1597.33	35.42	10564	7.26	663.31	31.41	34056.8	121.81	1632.86	421.05	346.95	32834	21.46	1518.55	6.59	16.45	1456.42	0.58	519.87	30.8	1428.83	132.75	50.68	10795.1	6164.43	231.88	543.17	43243.5	842.31	0.93	7215.05	8.93	53.42
A-15	Control	NA	ION+	3	2012	99.76	8.67	13.78	9.14	17.77	5346.02	1312.55	0.79	10444.6	8.7	472.13	29.87	31686	144.76	1705.29	412.72	385.2	30355	19.02	1340.34	9.38	10.15	1149.64	0.71	482.97	31.33	1204.68	135.75	43.49	11493.9	6571.46	307.56	775.16	34005.2	711.16	0.81	9158.44	6.05	49.76
A-15	Control	NA	Media-	1	2012	15.45	2.22	2.39	1.95	2.89	10.82	116.2	0.79	0.39	0.14	0.82	1.15	0.42	0	0.02	0.13	1.59	1728.87	0.19	9.84	0.02	3.77	0.46	0.01	0.04	2.24	1938.06	15.33	7.28	186.84	26.98	23.42	38.56	1810.1	178.09	0.35	7.28	1.23	172.23
A-15	Control	NA	Media-	2	2012	17.26	4.89	2.39	2.29	1.2	14.28	170.07	3.93	0.51	0.29	4.85	2.8	0.02	0	0.02	0.15	6.06	2527.12	0.19	12.93	0.02	0.64	0.09	0.01	0.31	1.94	2999.15	23.25	15.8	214.82	53.29	22.59	0.3	2404.46	232.87	0.35	8.64	1.23	0.28
A-15	Control	NA	Media-	3	2012	18.93	9.3	8.5	5.11	27.84	44.68	809.35	16.44	3.95	4.54	72.33	6.85	2.13	0	0.02	0.18	330.74	13951.1	0.23	40.48	1.39	3.37	0.64	0.17	0.12	3.16	11959.2	147.35	50.1	750.28	412	34.86	43.86	3338.09	294.04	0.68	35.81	1.23	10.25
A-15	Control	NA	Media+	1	2012	108.18	6.22	11.33	6.14	21.67	631.15	1761.74	16.78	293.07	70.89	3538.25	19.36	401.66	0	5.36	12.85	413.68	37278.3	2.91	18.14	5.62	23.24	254.32	0.45	2.62	240.94	1749.65	320.31	21.05	7752.97	347.26	228.16	518.23	26680.7	443.6	0.85	3488.54	11.26	61.64
A-15	Control	NA	Media+	2	2012	87.37	15.04	11.33	7.81	28.19	946.93	3191.53	20.81	1030.28	61.11	3393.87	22.55	410.03	0	8.43	18.93	319.94	34155.1	4.44	16.03	7.06	9.52	235.25	0.58	2.96	212.88	1868.37	266.65	25.82	8630.08	442.32	236.37	790.2	30187.7	536.03	1.42	3876.38	17.42
A-15	Control	NA	Media+	3	2012	110.95	9.3	9.56	6.72	18.57	779.26	18674.3	37.42	152	63.67	3943.86	19.36	401.66	0	7.07	14.61	361.32	40528.9	2.17	15.8	6.59	6	201.18	0.58	2.03	193.68	1859.16	310.87	23.49	9104.78	349.86	212.68	372.98	39839.9	431.8	1.26	4857.66	15.89	55.89
A-15	Control	NA	SG-	1	2012	17.82	3.53	5.55	2.6	2.1	13.88	114.18	2.83	0.51	0.19	1.05	1.15	0.42	0	0.02	0.19	2.94	1438.46	0.16	11	0.02	1.99	0.09	0.01	0.16	1.29	2615.31	19.96	13.89	267.43	35.21	25.2	1.68	2413.45	297.32	0.35	5.86	1.23	4.13
A-15	Control	NA	SG-	2	2012	19.96	7.24	4.37	3.71	10.8	26.24	300.82	19.49	1.73	0.19	10.47	2.8	0.42	0	0.02	0.18	87.55	5808.14	0.16	14.56	0.02	1.41	0.09	0.01	0.04	1.11	6707.11	63.64	15.8	436.16	215.77	25.56	11.89	2446.75	255.35	0.35	42.53	1.23	14.73
A-15	Control	NA	SG-	3	2012	25.87	5.01	2.39	2.29	4.28	12.26	132.06	13.95	0.39	0.01	1.76	1.15	0.59	0	0.02	0.14	3.74	1586.87	0.23	9.14	0.02	0.93	0.09	0.01	0.16	1.29	2335.16	24.45	14.85	210.74	38.52	30.69	28.57	1719.02	237.05	0.35	4.85	1.23	6.93
A-15	Control	NA	SG+	1	2012	82.85	7.63	10.49	6.72	22.43	467.54	1461.51	0.79	114.95	82.05	1781.22	13.88	317	0	2.89	2.65	432.24	29085	0.43	13.47	5.62	4.48	65.69	0.32	0.83	73.83	1630.69	276.72	21.05	6861.17	460.87	254.2	566.35	25758.8	334.63	0.85	4041.54	7.59
A-15	Control	NA	SG+	2	2012	96.68	11.37	10.49	7.63	26.08	465.89	997.4	22.43	126.61	71.48	2154.98	17.19	338.33	0	2.89	2.38	496.42	26161.1	0.83	13.55	3.6	9.42	62.6	0.58	0.75	78.44	1559.63	286.42	17.62	6048.78	307.74	335.12	873.4	23264.7	341.62	0.93	4061.97	6.38	53.73
A-15	Control	NA	SG+	3	2012	96.37	9.22	8.5	5.94	30.93	357.73	1379.39	15.38	86.79	62.82	1559.55	17.19	595.01	0	3.25	1.05	437.35	49483.4	0.62	15.49	3.6	2.38	34.7	0.32	0.97	69.26	2227.5	262.55	13.89	8980.13	368.71	234.84	552.43	50490.2	326.01	1.01	7900.69	6.7	28.58
A-15	Control	NA	SST-	1	2012	17.08	1.43	5.55	1.15	7.78	6.88	77.46	0.79	0.51	0.14	0.41	1.15	0.42	0	0.02	0.15	1.07	633.04	0.25	9.92	0.02	0.46	0.09	0.17	0.04	3.03	1031.14	10.32	9.68	205.29	10.38	23.65	0.3	1876.4	192.47	0.19	2.05	1.23	2.65
A-15	Control	NA	SST-	2	2012	19.79	2.38	2.39	0.62	1.2	11.64	87.13	3.93	0.51	0.01	0.41	1.15	2.13	0	0.02	0.15	0.92	674.59	0.08	11.42	0.02	1.99	0.09	0.01	0.04	0.09	1335.55	8.97	7.28	158.6	9.64	22.34	1.68	1954.19	239.14	0.27	4.81	1.23	7.68
A-15	Control	NA	SST-	3	2012	19.65	7.82	10.49	3.18	13.11	30.57	439.06	16.78	1.52	3.4	24.69	5.57	1.6	0	0.02	0.12	41.85	7019.82	0.33	24.49	0.02	2.87	0.09	0.32	1.11	0.09	10299.6	62.83	17.62	507.33	132.66	26.79	10.38	2707.48	279.27	0.43	95.69	1.23	21.43
A-15	Control	NA	SST+	1	2012	85.96	8.11	8.5	7.09	21.67	706.3	3133.76	18.83	266.23	78.52	3211.79	18.28	334.08	0	6.73	12.81	368.84	32038.4	3.15	15.49	5.62	28.94	239.4	0.32	2.24	231.15	1383.68	314.79	19.37	6316.71	323.08	222.98	717.68	19269.1	448	0.89	2599.99	12.11	142.95
A-15	Control	NA	SST+	2	2012	119.65	8.76	17.04	10.69	26.08	1036.22	18674.3	41.08	293.07	73.73	6631.91	32.96	376.44	0	7.41	22.89	414.46	30829.9	3.67	24.53	12.05	20.48	282.03	1.08	2.93	224.57	1693.28	300.29	33.06	6619.54	413.79	306.62	330.98	26200.4	517.28	1.42	2542.07	20.75	53.89
A-15	Control	NA	SST+	3	2012	101.36	7.53	10.49	6.72	22.43	777.94	18674.3	45.48	135.58	65.7	2890.84	18.28	295.54	0	5.96	16.57	441.48	36652.3	3.77	16.89	7.53	0.01	292.29	0.58	2.31	290.48	1644.82	316.67	21.88	5905.56	405.85	225.52	971.33	23711.6	362.28	1.34	3124.61	10.14	61.13
A-16	Control	NA	ION-	1	2012	27.43	6.94	5.55	5.53	5.53	57.59	188.72	8.95	8.01	0.19	3.39	63.25	131.24	0.32	57.44	3.98	28.24	15254	0.63	15.45	2.53	0.64	13.46	0.25	1.4	34.45	1039.25	13.17	579.88	9998.17	1830.25	51.92	20.35	9798.1	175.45	1.05	594.5	1.23	20.09
A-16	Control	NA	ION-	2	2012	24.88	5.46	5.55	4.67	12.66	50.55	164.11	15.38	10.17	0.05	1.76	52.21	112.61	0.42	48.55	4.77	32.32	11114	0.58	12.81	0.02	0.83	14.55	0.01	0.75	30.96	803.79	7.52	535.25	7109.71	1608.33	35.79	0.3	7313.1	174.57	1.59	428.13	1.23	30.76
A-16	Control	NA	ION-	3	2012	25.95	6.06	2.39	4.89	7.78	53.28	183.77	26.82	10.12	0.01	1.97	62.25	54.76	0	44.74	3.12	28.3	9238.24	0.56	12.62	0.02	0.09	15.98	0.1	2.03	26.13	676.98	7.42	533.14	5387.94	1567.99	47.59	18.18	5314.62	176.77	1.26	192.18	1.23	29.02
A-16	Control	NA	ION+	1	2012	35.7	7.29	9.56	7.09	16.13	2638.61	531.65	0.79	4746.36	0.34	37.86	18.28	34686.7	151.61	808.39	249.36	298.96	21607.1	29.97	320.43	2.53	47.16	1005.21	0.17	153.13	4.41	556.91	78.45	12.89	8151.07	6982.37	50.07	51.8	8985.07	216.44	0.68	7751.22	5.33	116.27
A-16	Control	NA	ION+	2	2012	30.48	5.68	11.33	7.45	16.13	2680.05	530.24	27.74	3967.99	0.56	38.06	13.88	33617.4	153.68	790.22	264.48	326.47	22123	56.27	371.79	2.53	2.78	943.2	0.58	173.91	5.64	574.34	91.09	11.86	8453.75	8733.96	48.07	81.35	7474.53	257.84	0.43	9117.5	4.53	48.94
A-16	Control	NA	ION+	3	2012	31.43	13.57	9.05	8.32	12.66	4028.9	635.06	21.79	2936.03	0.39	44.17	19.36	33191.6	147	668.33	297.04	288.38	21026.1	36.85	352.51	4.63	5.69	993.59	0.32	216.85	4.84	643.23	86.71	17.62	8484.07	8352.87	50.77	57.88	8010.16	287.48	0.68	5832.87	9.67	20.36
A-16	Control	NA	Media-	1	2012	6.29	5.68	5.55	2.6	1.2	12.05	110.03	7.68	1.36	0.24	0.65	6.85	0.24	0	0.02	0.15	1	4490.95	0.3	2.82	0.02	0.18	0.09	0.32	0.08	0.09	1490.79	16.73	11.86	188.9	63.62	13.6	0.3	1265.68	55.9	0.35	9.53	1.23	33.98
A-16	Control	NA	Media-	2	2012	4.96	4.6	2.39	1.95	5.53	6.03	98.95	5.43	0.26	0.01	0.28	1.15	0.42	0	0.02	0.1	1.96	2724.32	0.18	2.58	0.02	0.09	0.09	0.01	0.04	2.38	728.12	8.8	4.48	349.8	42.22	14.97	0.3	1188.27	51.73	0.02	8.35	1.23	0.28
A-16	Control	NA	Media-	3	2012	6.78	4.24	2.39	1.95	8.83	8.14	76.47	1.57	0.05	0.07	1.22	1.15	0.42	0	0.02	0.09	1.42	1302.47	0.22	4.26	0.02	0.64	0.09	0.01	0.04	0.09	707.73	9.14	7.28	169.66	22.44	17.04	2.92	1127.05	90.23	0.27	4.67	1.23	0.28
A-16	Control	NA	Media+	1	2012	23.6	6.69	10.49	7.45	15.28	199.68	752.04	31.93	9.71	0.89	169.44	6.85	34.4	0	2.24	1.05	36.97	27118.4	0.3	1.84	0.77	2.18	20.32	0.01	0.46	12.92	1452.39	179.04	11.86	6905.87	256.97	54.59	19.54	7752.22	59.04	0.76	1243.92	1.23	24.85
A-16	Control	NA	Media+	2	2012	24.5	7.92	9.56	7.09	12.2	285.45	844.34	19.16	10.94	0.61	158.93	10.46	44.68	0	2.7	0.32	36.37	27890.7	0.27	1.42	0.02	0.83	20.32	0.01	0.16	13.2	1387.4	172.52	4.48	6835.02	286.49	49.91	81.35	8036.92	70.61	0.6	1694.95	1.23	47.95
A-16	Control	NA	Media+	3	2012	23.2	9.48	7.23	6.72	6.69	146.03	642.34	17.47	12.34	0.67	136.94	8.08	12	0	1.1	0.23	26.24	25593.8	0.33	1.59	0.02	1.41	12.98	0.01	0.23	8.83	1507.54	153.7	0.29	7327.81	221	43.81	33.78	9310.83	54.85	0.35	1339.95	1.23	50.08
A-16	Control	NA	SG-	1	2012	5.15	2.46	7.23	1.95	1.2	9.59	85.62	0.79	0.26	0.05	0.94	1.15	0.02	0	0.02	0.1	0.97	2312.43	0.27	3.46	0.02	0.01	0.09	0.01	0.12	0.09	1235.31	12.86	0.29	235.14	24.48	13.3	9.55	1356.62	50.7	0.31	35.81	1.23	5.62
A-16	Control	NA	SG-	2	2012	6.01	3.33	2.39	1.15	1.2	14.08	92.55	0.79	0.51	0.05	1.22	1.15	0.02	0	0.02	0.12	3.9	2674.98	0.05	3.86	0.02	0.36	0.09	0.01	0.04	0.09	1148	9.94	0.29	320.06	42.68	13.34	0.3	1326.34	52.77	0.02	40.3	1.23	6.56
A-16	Control	NA	SG-	3	2012	4.38	3.4	2.39	1.95	1.2	5.82	71.23	5.9	0.05	0.01	0.15	1.15	0.42	0	0.02	0.15	1.87	2006.85	0.05	3.54	0.02	0.01	0.09	0.01	0.04	0.09	629.29	6.8	0.29	218.21	23.8	11.07	0.3	1024.39	35.06	0.02	3.76	1.23	0.28
A-16	Control	NA	SG+	1	2012	26.12	9.17	8.5	5.11	20.14	228.01	709.13	20.16	8.93	0.95	152.58	10.46	44.68	0	2.24	0.18	43.88	28043.4	0.14	2.05	0.02	1.6	8.57	0.32	0.04	2.9	1138.35	165.68	7.28	5332.7	247.62	54.91	39.89	10224.4	59.04	0.52	1808.64	1.23	44.48
A-16	Control	NA	SG+	2	2012	24.68	9.08	5.55	5.53	12.66	153.55	604.43	27.13	10.12	0.61	108.3	6.85	131.24	0	1.96	0.18	36.23	38116.8	0.2	1.51	0.02	1.41	9.14	0.01	0.16	4.2	2147.6	141.75	7.28	8541.43	226.79	38.68	7.48	13483.5	50.18	0.39	4067.3	1.23	27.9
A-16	Control	NA	SG+	3	2012	23.53	10.44	8.5	7.81	11.74	258.46	675.74	31.34	11.49	0.34	70.02	5.57	23.96	0	2.61	0.18	20.1	9974.11	0.26	1.42	0.02	0.83	10.77	0.32	0.31	1.94	872.96	142.62	9.68	131.44	226.24	48.49	14.36	1320.59	65.35	0.52	1393.31	2.3	36.55
A-16	Control	NA	SST-	1	2012	10.17	2.06	5.55	1.15	1.2	8.55	53.92	3.39	0.39	0.01	0.15	1.15	0.02	0	0.02	0.1	0.63	797.23	0.19	4.26	0.02	0.46	0.09	0.01	0.04	0.09	948.31	7.62	0.29	119.49	6.2	20.3	0.3	1156.19	50.7	0.1	2.54	1.23	0.28
A-16	Control	NA	SST-	2	2012	7.44	6.32	2.39	1.95	1.2	21.09	118.4	3.93	0.75	0.09	0.65	1.15	0.74	0	0.02	0.08	4.42	3503.28	0.19	2.5	0.02	0.55	0.09	0.01	0.04	0.09	1441.55	11.95	0.29	305.47	80.59	16.34	0.3	962.22	39.01	0.19	66.72	1.23	6.18
A-16	Control	NA	SST-	3	2012	6.61	2.06	2.39	1.95	1.2	5.6	44.73	4.94	0.12	0.05	0.08	1.15	0.02	0	0.02	0.13	0.67	633.04	0.11	3.23	0.02	0.01	0.09	0.01	0.04	0.09	585.7	6.01	4.48	83.86	4.03	16.19	0.3	695.54	33.59	0.1	2.05	1.23	0.28
A-16	Control	NA	SST+	1	2012	24.03	7.14	2.39	6.34	10.8	220.63	809.92	12.47	13.92	0.84	163.88	5.57	15.2	0	2.34	0.93	36.38	25896	0.3	1.51	0.02	1.12	13.1	0.01	0.08	16.9	1441.55	176.34	9.68	7211.48	242.64	43.65	22.25	8286.07	64.29	0.43	1232	1.23	46.95
A-16	Control	NA	SST+	2	2012	21.81	8.16	2.39	5.11	15.28	190.74	685.43	27.74	15.8	0.84	179.86	5.57	34.4	0	1.39	0.42	36.17	24156.4	0.32	1.08	0.02	0.27	15.03	0.01	0.16	14.99	1104.62	159.44	4.48	5587.33	271.37	38.38	23.87	6804.84	57.99	0.35	1656.08	1.23	61.71
A-16	Control	NA	SST+	3	2012	23.4	9.39	7.23	5.53	4.28	167.03	597.03	13.21	12.84	0.5	98.09	5.57	10.49	0	1.78	0.23	23.06	20567.8	0.14	1.25	0.02	0.36	8	0.01	0.31	8.66	933.31	151.23	4.48	4658.31	225.23	40.94	1.54	6159.95	63.24	0.27	855.67	1.23	42.47
A-17	Control	NA	ION-	1	2012	36.74	6.11	7.23	4.2	1.2	45.85	206.92	1.57	2.56	0.14	4.27	33.98	34.4	0	53.39	0.42	53.26	3354.25	0.55	22.62	0.02	0.64	11.39	0.01	0.61	16.32	207.19	1.42	627.66	1961.51	276.58	24.35	54.7	11518.8	292.4	1.51	72.13	1.23	12.72
A-17	Control	NA	ION-	2	2012	45.71	8.48	7.23	5.11	18.97	115.63	261.79	4.45	4.24	0.61	29.93	45.16	34.4	0	62.6	0.86	152.68	8483.24	0.59	29.22	0.02	0.74	14.31	0.01	1.75	17.73	235.51	1.42	937.86	3810.45	585.27	27.55	82.16	11732.6	310.02	1.71	254.78	1.23	39.21
A-17	Control	NA	ION-	3	2012	36.49	5.63	5.55	5.11	9.83	44.29	180.08	8.53	1.68	0.19	4.42	33.98	12.09	0	49.02	0.45	55.56	2717.59	0.3	23.34	0.02	0.18	10.77	0.01	0.97	16.51	174.39	1.42	697.84	1532.16	261.88	30.22	70.08	11254	283.79	1.38	50.3	1.23	8.61
A-17	Control	NA	ION+	1	2012	56.14	9.57	12.09	9.14	19.36	3281.25	678.23	28.35	2409.05	4.2	282.11	27.79	28174.8	116.25	886.83	214.73	698.55	22514.2	35.08	407.16	7.53	2.38	676.46	0.32	168.03	14.45	1539.8	166.2	14.85	10613.4	3927.07	28.85	191.23	10095.4	607.96	1.59	3966.95	11.69	43.88
A-17	Control	NA	ION+	2	2012	44.18	10.1	11.33	7.81	12.66	3506.77	580.72	6.81	1807.06	3.93	259.45	23.61	28839.4	109.29	707.06	171.87	616.3	19566.2	27.09	383.64	4.63	3.97	644.82	0.25	165.7	12.92	1481.03	164.22	13.89	10327	3594.18	26.74	85.55	9579.64	556.99	0.72	3527.59	10.37	45.09
A-17	Control	NA	ION+	3	2012	48.94	11.94	11.33	8.82	21.67	3108.92	532.88	35.14	3060.08	2.68	213.74	24.66	27388.8	107.2	859.4	186.77	609.23	15705.4	29.65	356.87	1.39	2.18	599.42	0.58	163.54	13.34	1320.19	164.69	17.62	8163.06	3081.51	27.55	114.84	7712	449.33	0.81	3002.93	8.15	58.39
A-17	Control	NA	Media-	1	2012	8.47	2.46	2.39	0.62	1.2	4.31	58.03	1.57	0.05	0.01	0.41	1.15	0.02	0	0.02	0.08	2.11	947.62	0.14	2.82	0.02	0.27	0.09	0.01	0.04	10.1	965.58	6.47	27.33	118.08	18.3	5.81	0.3	1392.75	72.7	0.35	2.97	1.23	3.57
A-17	Control	NA	Media-	2	2012	8.46	4.17	2.39	1.15	2.89	15.09	112.45	0.79	0.05	0.24	3.49	1.15	0.02	0	0.02	0.08	23.75	2515.93	0.11	4.88	0.02	0.27	0.09	0.01	0.04	6.95	1741.67	12.92	60.77	145.41	67.73	5.11	0.3	1292.61	82.07	0.35	12.33	1.23	1
A-17	Control	NA	Media-	3	2012	7.94	3.12	2.39	1.95	4.28	10	82.35	2.83	1.3	0.05	1.1	1.15	1.04	0	0.02	0.13	2.89	1884.44	0.18	3.31	0.02	0.01	0.09	0.01	0.04	12.85	1504.02	9.62	51.84	177.92	35.8	5.17	0.3	1563.83	92.75	0.27	10.96	1.23	6.56
A-17	Control	NA	Media+	1	2012	46.67	10.78	7.23	6.72	15.71	239.24	717.04	28.35	17.04	8.7	542.01	12.76	34.4	0	1.39	0.66	243.64	29064.2	0.92	3.82	3.08	1.02	44.98	0.58	1.26	41.21	2580.5	303.71	7.28	7298.69	244.3	27.58	65.83	11345.2	138.01	1.09	2293.97	3.58	26.87
A-17	Control	NA	Media+	2	2012	46.96	10.18	11.33	7.09	19.75	408.18	891.09	11.33	51.59	8.7	736.22	12.76	34.4	0	2.34	1.51	274.59	24765.1	1.64	3.38	4.63	1.21	84.59	0.32	0.75	44.49	2785.82	312.15	4.48	7777.93	248.18	25.85	60.79	10453	167.49	1.01	2557.22	2.3	43.96
A-17	Control	NA	Media+	3	2012	45.97	10.49	9.56	7.81	18.17	348.75	931.44	22.43	22.28	8.2	645.06	12.76	64.68	0	2.15	1.85	254.35	33561.7	0.93	3.98	5.62	0.64	53.16	0.01	0.79	70	2684.95	613.26	9.68	8177.73	250.49	33.62	66.36	12658.1	142.17	1.01	2677.46	1.23	26.52
A-17	Control	NA	SG-	1	2012	8.91	4.48	2.39	1.57	1.2	11.85	75.32	0.79	0.51	0.09	0.77	1.15	0.02	0	0.02	0.1	4.7	1951.19	0.15	2.58	0.02	0.27	0.09	0.01	0.16	2.51	1006.51	9.62	21.05	174.48	48.05	5.38	6.93	1155.36	76.88	0.52	9.57	1.23	3.57
A-17	Control	NA	SG-	2	2012	10.75	4.89	2.39	1.95	1.2	12.05	74.55	6.36	0.69	0.14	0.77	1.15	0.02	0	0.02	0.12	5.26	1960.09	0.19	2.5	0.02	0.93	0.09	0.01	0.04	3.4	1177.65	10.32	22.69	194.37	39.8	5.87	0.3	942.28	75.84	0.19	12.45	1.23	6.56
A-17	Control	NA	SG-	3	2012	8.89	8.72	2.39	3.71	5.53	39.2	187.51	0.79	1.84	0.26	11.54	5.57	0.42	0	0.02	0.15	25.22	5857.88	0.3	4.8	0.02	0.55	0.09	0.01	0.04	2.09	2828.24	26.2	72.27	486.69	138.69	7.8	0.3	1378.19	108.1	0.6	73.21	1.23	9.53
A-17	Control	NA	SG+	1	2012	44.92	10.7	7.23	6.72	21.67	273.53	904.07	6.81	18.42	11.66	415.82	11.62	103.2	0	2.52	0.38	312.25	25913.9	0.45	6.4	4.12	1.6	35.19	0.58	0.68	25.85	2554.58	321.09	9.68	6585.97	237.29	28.31	61.85	11475.7	144.01	1.09	3321.69	7.3	11.5
A-17	Control	NA	SG+	2	2012	42.21	13.02	9.56	6.72	22.43	250.75	638.71	18.83	23.65	7.44	460.45	11.62	44.68	0	2.15	0.55	239.88	18985.1	0.33	3.62	2.53	0.27	38.26	0.17	0.35	23.98	1472.12	268.21	4.48	4595.98	229.18	24.75	95	7833.62	137.09	0.93	1592.72	8.42	56.73
A-17	Control	NA	SG+	3	2012	41.69	10.53	7.23	7.45	16.95	232.03	698.98	10.94	27.58	17.64	407.63	11.04	93.71	0	1.78	0.59	225.85	27873.8	0.36	4.02	3.6	0.46	33.43	0.01	0.23	25.12	2381.02	269.26	4.48	6969.83	208.07	25.05	63.7	12125.7	158.54	0.85	2648.97	7.87	34.99
A-17	Control	NA	SST-	1	2012	10.06	5.9	2.39	1.15	4.28	12.66	67.14	9.36	0.39	0.12	0.15	1.15	0.42	0	0.02	0.1	3.15	1026.81	0.16	3.15	0.02	0.27	0.09	0.01	0.08	2.78	720.34	6.01	25.82	130.03	36.76	6.58	0.3	723.99	77.93	0.35	8.46	1.23	0.82
A-17	Control	NA	SST-	2	2012	8.88	3.05	2.39	1.95	1.2	7.3	54.85	6.36	0.51	0.05	0.15	1.15	0.59	0	0.02	0.13	2.16	882.81	0.16	2.58	0.02	0.09	0.09	0.01	0.04	1.29	701.36	4.96	9.68	153.75	26.72	5.55	0.3	776.19	61.14	0.35	5.71	1.23	0.82
A-17	Control	NA	SST-	3	2012	9.22	7.24	2.39	0.62	4.28	15.29	79.86	4.94	0.92	0.24	0.88	1.15	0.42	0	0.02	0.13	4.11	1459.49	0.18	4.18	0.02	0.64	0.09	0.01	0.08	8.99	1279.25	8.27	31.67	164.14	45.83	7.35	0.3	858.4	90.23	0.31	7.83	1.23	6.56
A-17	Control	NA	SST+	1	2012	44.92	10.1	9.56	7.45	20.14	330.03	774.02	12.47	14.46	14.77	734.99	20.43	64.68	0	2.79	1.31	259.87	29032.9	1.55	2.38	3.6	2.38	47.24	0.83	0.9	54.39	2925.23	236.81	4.48	8328.12	350.82	33.03	0.3	16212.5	167.93	1.42	2701.5	8.93	33.98
A-17	Control	NA	SST+	2	2012	36.55	9.35	8.5	7.45	15.71	265.76	591.11	22.11	24.4	11.21	617.96	9.28	54.76	0	1.96	0.98	254.65	23369.1	1.13	3.78	0.02	2.78	63.23	0.32	0.68	57.06	2503.7	288.37	7.28	7276.06	203.49	26.68	83.79	11444.7	167.49	0.76	1662.41	1.23	53.26
A-17	Control	NA	SST+	3	2012	38.69	9.35	7.23	6.72	9.83	260.17	754.76	45.75	11.03	10.65	582.26	12.19	31.44	0	2.52	0.95	254.15	22093	1.19	3.78	2.53	0.01	37.55	0.32	0.42	62.07	1876.02	308.59	7.28	5927.95	207.89	28.27	122.53	8375.63	139.4	0.93	1333.56	1.23	52.48
A-18	Control	NA	ION-	1	2012	44.56	11.03	9.56	5.53	6.12	63.46	244.35	24.02	4.72	0.95	4.27	65.26	84.14	7.49	264.37	2.88	48.88	11530.4	3.96	17.98	4.63	1.21	43.69	0.71	3.06	31.23	627.53	1.42	2991.51	4276.21	852.12	113.31	148.76	20676.3	400	5.81	60.19	1.23	49.51
A-18	Control	NA	ION-	2	2012	37.62	13.72	8.5	5.53	5.53	61.5	236.28	51.38	4.72	0.39	4.8	50.2	17.67	6.48	233.41	2.58	46.31	9714.21	3.7	17.94	0.02	0.36	48.84	0.58	2.79	25.23	505.68	1.42	2500.8	2710	772.36	111.48	89.78	13008.5	344.09	5.19	38.06	1.23	27.56
A-18	Control	NA	ION-	3	2012	37.01	9.57	7.23	5.11	19.36	63.85	215.34	15.38	3.31	0.72	4.32	52.21	64.68	6.11	231.85	3.69	35.64	10727	2.48	17.59	0.02	2.18	49.8	0.25	2.72	26.02	501.37	1.42	2559.94	2990.17	767.28	96.03	80.27	17642.5	355.65	5.52	59.09	1.23	41.76
A-18	Control	NA	ION+	1	2012	47.34	15.16	14.09	10.09	20.91	5811.69	984.52	50.85	5273.02	4.4	214.84	35	36158.8	753.85	2548.37	702.63	443.81	29098.9	71	373.46	7.53	3.77	1853.63	0.58	430.46	10.26	1482.81	112.05	43.49	8660.6	3647.73	117.03	173.76	21539.5	337.1	1.18	7431.33	7.87	58.16
A-18	Control	NA	ION+	2	2012	37.27	15.34	11.33	9.46	14.43	4142.7	791.31	10.94	4537.54	5.09	220.33	28.83	29082.2	686.02	2734.53	728.26	440.65	34749	70.99	379.16	2.53	2.38	1414.01	0.58	319.53	7.65	1364.01	115.38	28.8	8663.99	3814.05	67.79	180.37	18345	291.99	0.85	6407.94	5.7	93.45
A-18	Control	NA	ION+	3	2012	48.07	12.47	12.8	9.3	18.57	4607.13	692.52	64.59	5052.9	4.61	144.77	28.83	33082.9	868.56	2514.87	693.41	404.12	36924.5	78.41	340.22	5.62	1.99	1325.6	0.52	398.93	9.47	1384.61	111.85	34.43	7440.69	3498.11	86.06	145.06	16456.8	375.59	0.52	5069.32	5.33	81.05
A-18	Control	NA	Media-	1	2012	7.66	3.92	2.39	1.95	1.2	11.44	96.28	5.43	0.05	0.09	1.22	1.15	54.76	0	0.02	0.15	4.11	1462.81	0.26	39.65	0.02	0.09	0.09	0.17	1.04	10.49	1701.4	8.27	13.89	185.47	56.71	18.29	0.3	2069.85	193.34	0.27	13.37	1.23	8.05
A-18	Control	NA	Media-	2	2012	7.59	1.71	2.39	0.62	1.2	4.96	42.18	1.57	0.05	0.05	0.08	1.15	0.59	0	0.02	0.08	0.48	203.06	0.22	35.36	0.02	0.09	0.09	0.01	0.23	0.09	699.76	1.42	4.48	190.27	6.86	18.75	16.27	1396.57	174.57	0.43	4.89	1.23	0.28
A-18	Control	NA	Media-	3	2012	8.75	1.71	2.39	1.15	1.2	3.87	37.4	0.79	0.05	0.24	0.08	1.15	0.02	0	0.02	0.15	0.67	345.65	0.14	34.46	0.02	0.01	0.09	0.01	0.12	4.2	905.28	2.5	0.29	153.05	7.69	14.98	0.3	1606.02	155.84	0.35	1.41	1.23	0.28
A-18	Control	NA	Media+	1	2012	36.11	12.14	10.49	7.09	24.64	658.17	1293.61	7.68	32.56	26.64	1078.61	20.43	203.72	0	6.9	13.22	190.58	53567.9	2.91	11.07	4.63	0.83	270.47	0.01	2.58	41.45	3861.97	283.79	15.8	10771.4	358.15	122.56	160.71	25852.8	178.09	0.85	4764	6.38	42.47
A-18	Control	NA	Media+	2	2012	35.42	10.87	10.49	7.09	20.91	518.98	1439.06	11.71	48.65	24.32	893.17	19.36	154.2	0	7.92	14.47	203.12	48292.9	3.61	9.3	3.6	1.79	275.17	0.32	1.54	43.77	3091.68	316.67	11.86	8998	347.17	125.53	162.82	15280.1	162.13	0.68	4037.99	5.33	28.91
A-18	Control	NA	Media+	3	2012	31.49	8.85	10.49	7.09	25.36	833.51	2364.56	37.14	44.56	24.24	1007.28	17.19	212.6	0	9.26	19.42	198.61	50143.4	2.32	10.76	1.39	3.07	375.8	0.39	1.36	52.05	3786.06	298.46	15.8	8519.82	302.27	144.1	163.27	17930	209.64	0.93	3247.13	11.26	59.06
A-18	Control	NA	SG-	1	2012	10.18	2.69	2.39	1.95	1.2	6.03	45.85	3.39	0.12	0.14	0.15	1.15	0.42	0	0.02	0.08	0.86	381.43	0.19	31.44	0.02	0.09	0.09	0.01	0.04	2.09	411.84	2.5	0.29	208.02	20.19	16.32	0.3	819.78	153.13	0.19	5.21	1.23	0.28
A-18	Control	NA	SG-	2	2012	7.72	3.53	2.39	1.95	1.2	8.34	47.71	12.47	0.26	0.19	0.41	1.15	0.42	0	0.02	0.1	0.74	389.03	0.16	37.29	0.02	1.02	0.09	0.01	0.04	1.94	749.55	4.01	0.29	198.47	19.76	17.09	0.3	691.27	152.22	0.35	4.11	1.23	0.28
A-18	Control	NA	SG-	3	2012	7.55	2.22	2.39	0.62	1.2	6.45	48.78	0.79	0.05	0.09	0.53	1.15	0.42	0	0.02	0.13	0.48	568.62	0.15	32.82	0.02	1.02	0.09	0.01	0.04	2.78	881.81	4.35	0.29	252.66	10.38	16.5	0.3	1202.95	148.58	0.35	5.67	1.23	0.28
A-18	Control	NA	SG+	1	2012	41.11	11.24	10.49	7.09	23.54	686.74	3008.01	9.76	25.28	30.97	898.34	21.49	376.44	0	6.05	5.27	248.07	61294.1	1.01	10.69	4.63	0.93	117.69	0.45	1.11	23.41	3294.03	266.2	11.86	9500	366.09	119.52	152.33	19550.7	171.04	0.93	7552.24	14.45	31.93
A-18	Control	NA	SG+	2	2012	32.55	10.18	10.49	6.72	27.14	579.39	2167.56	18.83	19.53	20.16	674.8	18.28	317	0	5.36	3.74	219.21	37366.6	0.74	9.88	0.02	1.41	58.81	0.58	1.08	21.41	2783.32	270.14	11.86	7852.96	373.67	86.12	124.25	15419.9	158.54	1.09	4430.89	12.92	21.17
A-18	Control	NA	SG+	3	2012	37.52	10.61	9.56	7.09	25.36	476.27	1404.29	13.21	24.66	18.58	477.07	17.19	247.82	0	3.34	3.64	177.51	41531.4	0.96	8.06	0.02	3.57	115.97	0.45	1.04	21.05	2680.5	244.84	9.68	6673.44	305.47	89.05	156.36	14551	150.4	1.01	4035.33	7.3	16.46
A-18	Control	NA	SST-	1	2012	7.78	4.05	2.39	1.15	2.89	8.97	57.94	10.16	0.39	0.01	0.28	1.15	0.42	0	0.02	0.08	0.48	615.56	0.16	36.8	0.02	0.36	0.09	0.01	2.72	0.91	1093.56	2.77	4.48	281.48	27.24	19.24	0.3	1012.1	182.47	0.35	5.18	1.23	0.28
A-18	Control	NA	SST-	2	2012	11.29	8.94	2.39	3.18	4.92	17.5	173.09	2.83	0.8	0.29	6.69	3.54	0.74	0	0.02	0.1	47.75	3053.43	0.19	56.29	0.02	0.64	0.09	0.01	0.2	1.29	3667.54	22.87	17.62	201.2	189.2	21.48	0.3	1078	222.78	0.6	35.81	1.23	2.83
A-18	Control	NA	SST-	3	2012	6.09	1.89	2.39	1.95	1.2	6.03	37.01	9.36	0.05	0.09	0.28	1.15	0.42	0	0.02	0.1	0.61	290.44	0.22	34.66	0.02	1.41	0.09	0.01	0.04	0.09	702.96	1.42	0.29	208.02	12.14	17	0.3	735.42	149.49	0.27	1.22	1.23	0.28
A-18	Control	NA	SST+	1	2012	36.97	9.92	10.49	6.53	14.43	897.82	18674.3	37.14	4.14	53.19	1958	18.28	203.72	0	8.17	22.89	254.62	44643.1	2.54	12.23	2.53	3.57	130.62	0.32	1.82	64.72	2665.22	274.19	12.89	9439.06	333.75	47.41	170.4	15356.9	231.61	1.38	2949.61	11.04	7.31
A-18	Control	NA	SST+	2	2012	38.33	10.01	8.5	8.49	23.91	1054.94	18674.3	38.84	68.03	40.07	1507.22	18.28	181.36	0	9.43	20.08	237.09	55033	3.42	11.38	0.02	3.07	348.44	0.45	2.62	59.4	3346.93	307.73	13.89	9377.57	398.35	111.37	76.23	20077.6	230.35	0.76	3186.77	13.11	28.69
A-18	Control	NA	SST+	3	2012	36.72	9.66	8.5	6.72	14.86	561.46	1981.79	30.15	32.52	27.75	1242.66	17.19	252.19	0	6.56	15.16	167.48	65997.1	2.48	10.46	0.02	1.79	289.47	0.01	1.4	45.31	3504.76	278.06	11.86	10926.7	364.34	81.75	194.83	24580.9	176.33	0.6	3305.72	5.7	42.82
M001	Patient	POS	ION+	1	2012	56.85	10.61	10.49	8.49	10.8	1621.43	267.92	14.67	810.16	0.89	18.76	26.75	3747.78	17.15	200.05	64.99	103.79	9601.59	2.41	36.26	8.46	2.38	261.19	0.58	22.22	3.03	660.3	27.59	11.86	3952.44	3733.24	157.46	65.3	8565.55	287.89	1.26	1010.03	1.23	34.99
M001	Patient	POS	ION+	2	2012	63.03	9.03	10.49	7.81	32.26	1559.53	269.11	33.69	698.49	0.67	11.18	22.55	3995.37	15.11	183.76	68.48	92.05	9168.43	2.95	34.78	8.46	2.58	236.06	0.71	22.91	2.78	604.2	29.01	7.28	3518.07	3511.01	137.72	121.67	9238.24	272.69	1.42	1005.4	1.23	55.13
M001	Patient	POS	ION+	3	2012	53.13	9.53	10.49	7.45	28.19	1742.48	274.14	2.83	913.21	2.42	16.17	24.14	3328.5	19.36	233.93	101.5	113.09	6095.34	2.7	36.34	7.53	1.6	231.91	0.58	28.63	3.52	422.1	37.89	15.8	2826.26	3449.98	148.1	95.27	6410.44	327.65	1.18	874.35	2.3	38.18
M001	Patient	POS	Media-	1	2012	5.2	2.38	5.55	1.15	2.89	3.42	19.65	0.79	0.26	0.34	0.08	1.15	0.02	0.63	0.02	0.13	0.02	110.84	0.16	1.89	0.02	0.27	0.09	0.01	0.12	0.91	260.83	1.42	9.68	220.93	2.89	16.96	0.3	343.26	85.14	0.6	2.34	1.23	2.46
M001	Patient	POS	Media-	2	2012	6.19	2.38	2.39	2.6	2.1	4.52	28.87	2.83	0.12	0.29	0.28	1.15	0.02	0.68	0.02	0.1	0.15	196.6	0.19	2.17	0.02	0.46	0.09	0.01	0.04	0.44	403.99	1.42	9.68	231.09	4.03	19.07	0.3	610.62	108.59	0.56	2.05	1.23	2.65
M001	Patient	POS	Media-	3	2012	5.07	2.38	2.39	2.6	1.2	3.42	31.04	3.39	0.05	0.19	0.99	1.15	0.42	0	0.02	0.1	0.07	228.9	0.16	2.54	0.02	0.27	0.09	0.01	0.08	0.09	441.94	1.42	13.89	195.74	6.86	17.79	0.3	776.19	98.25	0.64	2.73	1.23	0.64
M001	Patient	POS	SG+	1	2012	41.99	8.48	7.23	4.2	9.83	40.38	225.85	4.94	8.75	0.45	3.54	11.62	8.65	0.63	6.73	0.18	2.94	7647.91	0.22	1.68	0.02	0.93	6.84	0.32	0.23	1.29	767.5	61.63	4.48	635.23	97.15	163.2	80.13	10052.6	227.83	0.93	357.84	1.23	17.81
M001	Patient	POS	SG+	2	2012	53.37	11.12	7.23	4.67	8.31	43.9	256.07	11.71	9.21	4	4.47	11.62	10.68	0.52	6.73	0.18	3.07	7200.48	0.26	1.68	2.53	1.02	7.23	0.17	0.31	2.24	830.48	69.95	4.48	535.62	115.85	153.17	104.01	9164.45	254.94	1.09	216.54	1.23	22.48
M001	Patient	POS	SG+	3	2012	49.87	7.97	5.55	4.2	9.83	34.89	232.68	7.68	9.85	5.43	2.89	12.76	6.94	0.13	5.19	0.15	2.47	9779.68	0.33	1.59	0.02	3.77	7.29	0.32	0.23	2.24	1143.72	66.49	0.29	824.32	97.82	161.77	89.78	15383	199.8	0.76	346.05	1.23	36.94
M001	Patient	POS	SST+	1	2012	47.19	7.14	7.23	4.67	10.32	34.5	249.01	18.15	6.71	0.87	3.19	12.76	5.79	1.05	4.49	0.13	2.61	8577.52	0.25	1.34	0.02	1.5	7.94	0.32	0.23	4.41	999.38	80.54	0.29	683.41	84.14	128.59	93.89	10160.6	207.94	0.85	196.26	1.23	34.39
M001	Patient	POS	SST+	2	2012	57.56	10.01	9.56	5.11	3.61	57.59	296.12	23.07	8.01	0.58	4.47	18.28	7.24	0.63	7.5	0.13	2.79	11289.6	0.23	1.59	1.97	0.83	9.4	0.17	0.39	3.86	1224.14	95.35	5.95	928.48	125.87	217.65	98.59	16458	349.45	1.42	224.62	1.23	38.08
M001	Patient	POS	SST+	3	2012	36.93	7.53	2.39	4.67	14.43	39.99	222.54	9.36	7.83	0.39	2.99	10.46	4.71	0	3.96	0.13	1.95	10604.2	0.23	1.08	0.02	2.18	5.79	0.32	0.12	2.51	1210.85	68.94	4.48	803.66	69.26	102.02	96.1	16492.7	207.08	0.85	196.26	1.23	18.68
M002	Patient	NEG	ION-	1	2013	63.42	4.91	17.16	5.9	2.54	6.68	86.16	44.64	1.32	0.35	2.66	134.19	4.16	1.03	5.09	0.2	11.98	764.61	0.6	3.37	2.68	2.57	3.55	2.34	1.44	5.94	218.79	9.25	105.23	578.57	271.44	208.44	21.78	996.43	188.57	2.57	8.41	4.7	14.84
M002	Patient	NEG	ION-	2	2013	60.36	4.71	14.7	6.07	41.54	5.08	92.55	76.31	1.32	1.51	5.25	118.65	6.1	0.22	5.9	0.13	11.45	1074.87	0.71	3.46	7.38	0.97	5.17	3.49	1.03	5.29	184.99	11.85	94.34	769.66	260.87	177.89	27.23	1866.4	193.82	3.11	10.16	3.95	19.48
M002	Patient	NEG	ION-	3	2013	64.67	5.42	19.36	5.36	2.8	4.68	96.27	36.98	0.53	0.64	1.67	96.61	5.59	0.48	7.18	0.18	11	965.62	0.68	4.07	6.11	1.72	4.99	3.97	1.44	4.25	184.99	14.15	80.48	705.22	234.25	119.41	5.09	1736.66	189.32	2.57	4.6	2.18	5.2
M002	Patient	NEG	ION+	1	2013	77.58	18.66	29.63	12		537.16	672.1	159.78	169.71	6.81	50.13	94.77	2286.41	19.9	83.22	91.12	232.16	33882.6	33.94	66.88	52.48	6.71	464.34	9.67	12.04	10.35	11215.2	167.15	56.7	9362.19	1017.81	263.76	63.69	2249.08	181.24	3.05	1931.77	9.05	59.3
M002	Patient	NEG	ION+	2	2013	222.44	23.77	34.55	13.36	61.4	592.38	938.98	442.91	195.82	10.26	124.21	116.82	1928.59	16.36	98.28	86.41	270.62	46439.5	36.46	69.87	81.58	7.45	481.52	9.99	14.48	16.95	14071.4	358.71	75.14	8591.81	940.82	608.98	308.29	7661.3	455.44	3.87	2004.32	10.92	52.51
M002	Patient	NEG	ION+	3	2013	87.76	18.52	32.93	13.14		640.5	711.71		98.23	11.35	153.75	141.48	2255.86	20.5	86.04	89.6	286.4	33940.2	28.61	66	63.17	5.29	457.52	9.88	15.28	14.26	11098.1	143.54	72.15	9727.45	1103	205.3	33.19	2335.15	195.5	3.74	2254.52	13.01	82.63
M002	Patient	NEG	Media-	1	2013	19.16	3.94	15.72	6.58	3.06	4.42	56.74	14.14	1.44	0.64	9.97	16	2.04	0.44	1.48	0.15	10.26	1775.8	0.29	1.96	6.11	1.72	1.03	1.77	0.37	2.65	441.92	9.25	18.33	39.03	58.69	55.39	1.36	91.09	81.23	1.03	38.94	1.93	7.14
M002	Patient	NEG	Media-	2	2013	20.05	5.52	17.39	6.9	3.06	5.34	62.79	25.12	1.32	0.64	10.63	22.85	2.26	0.64	1.48	0.18	14.72	2103.51	0.6	3.46	3.77	0.42	2.37	3.1	0.84	3.69	554.07	8.54	22.56	44.64	76.82	55.72	1.36	110.66	76.72	1.74	44.68	2.44	17.73
M002	Patient	NEG	Media-	3	2013	24.54	9.03	16.93	6.24	2.41	4.82	115.4	60.61	0.92	0.21	11.04	33.92	3.85	0.54	2.93	0.25	59.78	4708.52	0.49	3.37	7.38	1.29	3.36	2.53	1.44	3.69	1242.27	10.59	29.84	86.61	145.77	29.34	1.54	210.77	102.86	1.43	76.77	3.33	2.47
M002	Patient	NEG	Media+	1	2013	96.93	19.71	32.09	12.69	106.71	88.02	599.03	125.53	6.89	7.41	28.48	111.32	20.54	2.17	9.26	1	19.03	56138.4	1.44	5.21	58.01	6.9	24.07	11.81	3	11.56	33900.1	254.54	56.13	11859.9	136.85	338.6	55.55	5014.71	188.76	3.17	1373.68	10.1	44.09
M002	Patient	NEG	Media+	2	2013	87.97	18.95	27	8.97	32.32	91.9	693.85	50.14	4.43	4.54	37.08	109.48	17.38	1.1	9.02	1.04	19.52	55507.9	1.3	4.7	51.99	3.51	21.54	8.21	2.93	14.9	26424.8	244.34	45.83	11209.9	129.96	362.48	58.09	3910.75	171.22	3.28	1350.16	10.81	32.59
M002	Patient	NEG	Media+	3	2013	277.83	23.09	38.6	14.33	97.42	275.14	2201.26	139.43	7.5	13.63	420.87	135.1	118.34	4.25	14.93	3.37	234.68	89054.4	4.42	9.39	61.05	3.61	107.23	13.01	4.39	21.05	30665.3	620.93	73.65	14174.8	232.42	701.07	443.04	12438.4	672.44	4.76	3193.55	13.93	160.31
M002	Patient	NEG	SG-	1	2013	20.97	8.58	15.22	3.25	3.2	2.19	47.07	19.23	0.98	0.64	4.53	13.37	1.38	0.64	1.14	0.11	17.68	1782.84	0.46	3.07	2.68	0.42	1.27	2.24	0.53	4.25	314.91	12.45	22.56	18.86	50.42	25.96	0.46	123.04	83.27	1.18	10.12	0.38	2.47
M002	Patient	NEG	SG-	2	2013	20.88	11.49	21.77	7.22	11.08	8.61	112.15	27.92	1.1	1.36	12.5	37.84	4.16	0.51	2.32	0.22	54.5	4708.52	0.99	4.61	37.56	1.29	3.92	3.59	2.27	7.15	1372.21	11.23	33.09	276.69	158.16	43.5	2.78	132.05	102.26	2.17	67.95	2.82	9.48
M002	Patient	NEG	SG-	3	2013	24.55	22.02	34.01	13.14	69.31	46.7	749.41	76	0.87	11.77	89.4	78.15	6.8	1.32	8.08	0.42	1075.74	24161.3	1.3	30.06	70.51	6.15	9.92	6.87	3.22	13.16	11848.2	28.41	62.26	4677.1	1060.42	30.84	1.45	240.33	171.03	4.71	753.35	7.14	32.88
M002	Patient	NEG	SG+	1	2013	58.78	20.58	24.32	12.23	160.48	130.89	709.93	202.03	7.24	9.38	56.44	91.08	85.42	1.65	7.18	2.2	26.09	49616.5	1.44	6.18	51.99	12.04	38.7	8.52	3.84	10.47	17398	188.49	65.99	9226.03	166.12	211.95	27.23	2278.66	126.59	3.02	1646.44	12.09	196.42
M002	Patient	NEG	SG+	2	2013	58.29	22.44	26.52	8.84		96.21	740.78		5.15	5.06	20.33	114.99	51.26	2.54	7.85	1.02	17.25	39399.1	1.29	4.98	59.76	4.31	26.42	9.15	3.26	12.94	16676.2	237.24	54.4	5954.48	161.8	215.14	27.23	2251.55	126	4.23	1303.87	16.46	54.36
M002	Patient	NEG	SG+	3	2013	67.91	18.73	36.11	14.01		106.29	624.73	3411.05	4.15	9.26	25.15	131.45	75.49	1.58	6.11	0.63	19.1	47990.6	1.58	6.47	62.75	11.7	25.16	6.06	3.44	15.32	16106.9	154.89	54.4	8089.13	165.5	174.43	5.73	2288.51	146.58	3.74	1710.92	14.05	318.37
M002	Patient	NEG	SST-	1	2013	19	5.94	20.59	4.78	2.29	3.07	44.97	27.38	1.1	0.64	1.04	16	1.83	0.64	2.32	0.15	6.78	708.15	0.63	2.24	2.44	0.21	1.39	2.15	0.6	5.29	96.12	11.23	25.43	12.14	29.06	22.3	1.27	69.9	86.73	1.98	3.04	3.2	10.84
M002	Patient	NEG	SST-	2	2013	18.98	7.35	16.69	2.99	2.54	3.26	33.18	25.12	1.44	0.64	2.47	17.34	0.34	0.05	1.31	0.16	3.98	455.46	0.57	2.2	3.2	1.07	1.73	1.39	0.6	3.88	175.8	7.79	20.51	11.8	28.19	17.32	5.56	54.42	83.27	0.95	2.88	2.44	15.35
M002	Patient	NEG	SST-	3	2013	19	3.94	11.2	2.44	2.04	2.63	28.48	17.69	1.67	0.64	0.71	20.06	0.81	0.61	1.31	0.07	4.74	513.84	0.37	2.37	1.74	0.64	0.77	1.39	0.53	0.64	234.29	8.54	24.5	9.67	21.21	35.81	1.36	91.09	89.98	1.25	1.82	0.64	5.2
M002	Patient	NEG	SST+	1	2013	58.65	16	26.35	14.54		209.79	691.43		6.39	9.15	159.14	98.45	154.25	1.68	6.96	4.38	82.8	50098.2	4.53	6.23	58.89	5.96	66.23	8.83	4.32	12.03	19593.1	159.65	50.22	11091.6	208.96	191.16	17.59	2593.31	154.65	3.79	2187.69	9.52	41.68
M002	Patient	NEG	SST+	2	2013	56.48	14.56	31.24	13.25		82.72	515.42	82.47	5.15	9.6	17.71	98.45	22.75	1.49	6.53	1.4	15.52	35927.6	1.43	4.52	55.3	22.15	27.78	6.06	3.15	11.56	13971.7	168.06	47.11	6573.09	126.23	213.27	10.42	1699.91	120.7	2.82	753.35	9.87	39.16
M002	Patient	NEG	SST+	3	2013	123.81	19.37	33.34	11.17	0.64	139.26	953.22	42.71	5.15	6.07	58.35	143.3	62.18	1.16	8.43	2.2	29.06	82750.8	1.22	7.34	61.05	9.78	26.42	9.78	4.75	12.94	33563.8	340.02	52.03	12047.9	178.86	252	69.46	5125.76	209.31	3.93	2140.91	12.9
M003	Patient	NEG	ION+	1	2012	39.41	9.66	11.33	6.72	16.95	2211.75	231.79	27.74	1231.42	7.4	14.87	17.74	5078.11	19.92	256.8	59.44	496.6	5950.47	3.1	64.67	5.62	2.97	483.52	0.71	18.13	3.75	133.81	16.09	11.86	4028.61	6895.45	82.14	91.83	6572.04	396.61	0.76	1851.87	1.23	26.64
M003	Patient	NEG	ION+	2	2012	51.26	10.91	11.33	8.82	32.93	3121	293.69	14.31	1384.67	0.56	13.65	20.43	5893.45	21.81	286.26	60.61	507.42	5442.31	4.36	69.89	7.53	0.46	492.9	0.45	27.72	1.94	73.23	16.2	15.8	3855.96	8741.17	100.02	127.27	6197.22	515.42	1.18	1462.03	3.58	37.32
M003	Patient	NEG	ION+	3	2012	69.29	10.27	12.8	10.09	23.91	3057.25	266.08	48.72	1447.36	0.84	21.99	20.43	5523.74	25.23	331.23	60.65	529.34	5693.74	4.57	58.12	4.63	4.37	611.26	0.58	26.82	1.63	117.18	15	15.8	4677.69	7595.63	113.19	175.45	5683.13	584.67	1.34	1678.68	4.53	53.65
M003	Patient	NEG	Media-	1	2012	4.92	4.89	2.39	1.95	1.2	10.21	94.43	1.57	0.26	0.39	3.74	2.8	0.02	0	0.02	0.13	3.1	964.11	0.11	7.37	0.02	0.46	0.09	0.25	0.16	0.44	1377.14	5.24	7.28	270.11	36.87	10.41	0.3	318.64	95.26	0.6	5.6	1.23	1
M003	Patient	NEG	Media-	2	2012	4.9	3.12	2.39	1.15	4.28	8.97	49.09	4.94	0.05	0.09	1.65	1.15	0.02	0	0.02	0.13	0.71	315.32	0.15	6.98	0.02	0.46	0.09	0.01	0.04	0.09	810.89	1.42	0.29	235.14	17.11	12.7	0.3	294.56	66.4	0.43	4.29	1.23	1
M003	Patient	NEG	Media-	3	2012	6.2	9.3	5.55	4.2	15.71	38.81	335.34	14.67	2.05	0.89	23.01	4.24	1.04	0	0.15	0.15	49.19	3998.21	0.19	13.12	0.02	0.46	0.09	0.01	0.16	0.09	3276.34	17.65	11.86	612.33	300.85	14.33	0.3	369.91	93.25	0.68	64.55	1.23	32.35
M003	Patient	NEG	SG+	1	2012	45.92	10.78	7.23	4.67	18.57	56.8	253.43	17.47	8.06	0.39	6.64	8.08	18.37	0	2.98	0.13	7.22	7228.67	0.25	3.31	0.02	1.21	4.86	0.32	0.23	1.63	344.35	36.65	5.95	1030.74	178.95	108.81	72.22	8493.82	265.27	0.68	214.52	1.23	42.29
M003	Patient	NEG	SG+	2	2012	39.24	8.2	5.55	5.11	17.77	45.46	219.02	10.94	5.58	0.32	7.29	6.85	15.82	0	2.15	0.15	6.63	8102.48	0.25	3.19	0.02	1.5	3.62	0.17	0.08	1.29	422.1	37.3	4.48	1205.54	162.27	101.28	81.62	7979.21	212.19	0.64	242.74	1.23	23.24
M003	Patient	NEG	SG+	3	2012	42.64	9.39	7.23	4.67	11.74	54.85	251.73	12.09	6.9	0.24	14.09	6.85	17.76	0	3.07	0.13	6.68	3494.24	0.27	3.54	0.02	0.27	4.58	0.17	0.16	0.91	162	34.65	4.48	664.42	176.2	117.61	93.89	3551.11	241.23	0.6	214.52	1.23	34.99
M003	Patient	NEG	SST+	1	2012	40.08	8.11	7.23	5.53	5.53	55.63	245.07	5.9	3.66	0.29	9.66	6.85	13.29	0	2.7	0.1	5.18	8920.97	0.16	2.5	0.02	0.83	3.97	0.01	0.23	2.38	422.1	40.32	7.28	1471.49	179.86	76.92	82.97	8000.3	217.71	0.6	163.53	1.23	34.99
M003	Patient	NEG	SST+	2	2012	49.3	13.18	7.23	6.34	6.69	72.87	305.76	17.81	9.76	0.42	11.4	9.87	20.69	0	3.6	0.32	7.6	5347.91	0.3	3.42	1.39	1.12	7.94	0.17	0.31	2.9	283.94	44.52	7.28	1078.9	220.82	157.37	117.68	4582.44	349.04	1.18	117.85	4.53	35.28
M003	Patient	NEG	SST+	3	2012	49.57	10.4	7.23	5.94	13.55	77	263.85	10.94	5.53	0.29	13.43	8.69	15.64	0	3.96	0.15	5.88	5874.07	0.22	2.5	0.02	1.21	4.86	0.17	0.16	1.94	350.45	37.34	0.29	1319.92	154.18	125.16	98.87	7411.03	344.92	0.85	171.74	1.23	29.57
M004	Patient	POS	ION+	1	2012	68.52	11.2	11.33	7.09	23.91	2621.3	356.5	26.52	1608.3	0.98	33.96	24.66	11840.6	51.12	376.36	263.74	341.42	13554.9	23.33	250.6	5.62	3.37	1047.11	0.45	86.03	3.52	615.06	25.26	25.05	3408.81	3350.68	283.82	221.24	12550.3	554.11	0.85	2268.05	8.42	61.64
M004	Patient	POS	ION+	2	2012	77.11	10.74	12.09	8.49	30.93	2963.94	373.3	25.59	1275.98	1.07	29.72	24.66	19816.2	56.29	430.64	283.17	370.61	14688.5	20.72	267.89	4.63	4.17	1097.39	0.71	89.03	3.75	877.85	28.49	30.25	4148.71	3163.3	295.2	227.39	17507.2	716.61	1.01	3373.17	8.93	48.45
M004	Patient	POS	ION+	3	2012	68.85	8.72	12.8	7.45	25.36	2961.32	386.35	24.65	1904.06	0.75	24.27	26.75	16601.8	62.35	440.1	305.59	312.85	14148.9	26.41	284.78	5.62	3.17	1130.5	0.58	99.68	3.52	725.02	32.87	31.67	4407.55	3533.17	314.91	141.97	18526.9	684.28	0.93	2545.64	6.05	58.16
M004	Patient	POS	Media-	1	2012	3.33	3.12	5.55	1.15	1.2	6.88	47.22	1.57	0.05	0.09	0.08	1.15	1.04	0	0.02	0.1	0.02	265.59	0.14	2.22	0.02	0.27	0.09	0.01	0.04	0.09	816.53	1.42	9.68	195.74	6.86	17.25	0.3	627.65	77.41	0.35	2	1.23	1
M004	Patient	POS	Media-	2	2012	3.89	2.84	2.39	1.15	1.2	7.3	48.51	4.45	0.19	0.14	0.15	1.15	0.02	0	0.02	0.13	0.02	237.53	0.19	2.95	0.02	0.83	0.09	0.01	0.04	0.09	721.9	2.21	4.48	193.01	10.74	21.29	0.3	590.99	89.22	0.35	2.97	1.23	1.92
M004	Patient	POS	Media-	3	2012	4.61	3.33	2.39	1.95	1.2	8.55	64.16	8.53	0.26	0.09	0.28	1.15	0.02	0	0.02	0.13	0.3	348.9	0.16	2.82	0.02	0.27	0.09	0.01	0.04	0.09	883.13	4.67	9.68	172.41	22.99	22.22	0.3	690.2	96.26	0.27	6.34	1.23	2.83
M004	Patient	POS	SG+	1	2012	57.24	8.06	9.56	5.53	6.69	90.01	327.56	84.13	3.46	0.61	5.23	13.88	64.68	0.13	3.07	1.47	7.08	11383.9	0.19	10.46	2.53	1.21	40.27	0.45	0.31	2.78	1112.3	99.75	11.86	1110.93	73.41	231.11	182.53	10984.1	487.84	0.93	421.33	9.43	16.92
M004	Patient	POS	SG+	2	2012	60.96	9.84	7.23	5.53	17.77	75.23	378.74	19.49	6.34	0.5	8.12	9.28	167.83	0	3.07	0.59	7.85	18308.6	0.3	8.53	2.53	1.21	37.17	0.32	0.31	2.51	2187.04	101.17	11.86	1948.3	87.66	213.87	218.18	27298.6	373.09	0.56	1161.32	8.15	19.25
M004	Patient	POS	SG+	3	2012	64.59	9.39	7.23	5.94	16.13	91.98	392.95	27.74	6.52	0.29	5.33	11.62	131.24	0	4.66	0.83	7.24	19567.7	0.23	9.92	2.53	4.17	40	0.17	0.31	1.79	1784.51	118.7	15.8	1466.63	89.61	327.11	201.44	26394.7	450.21	0.97	1124.52	9.43	26.64
M004	Patient	POS	SST+	1	2012	71.46	10.87	9.56	5.94	10.8	146.23	436.88	18.15	5.58	0.89	17.3	17.19	49.75	0.13	3.25	1.06	9.03	12238.9	0.36	11.23	1.39	1.21	41.63	0.32	0.53	3.75	1252.42	97.17	15.8	1746.74	107.64	373.11	199.23	14358.7	476.07	1.01	355.87	9.91	42.82
M004	Patient	POS	SST+	2	2012	62.63	11.86	9.56	5.94	15.71	178.13	462.56	28.05	4.43	0.34	11.89	17.19	131.24	0	4.49	1.97	9.34	17467.5	0.3	12.16	1.39	0.64	43.9	0.25	0.97	3.52	1792.38	100.91	15.8	2262.27	136.47	312.14	204.6	26466.3	590.08	1.01	887.4	13.31	39.58
M004	Patient	POS	SST+	3	2012	67.78	9.48	9.05	5.94	14.43	193.85	510.08	9.36	5.68	0.5	17.9	15	88.94	0	5.01	1.51	9.2	14154	0.36	9.95	3.6	1.31	43.96	0.17	0.46	4.63	1204.68	109.38	19.37	1487.28	111.33	259.68	163.12	14223.2	603.97	1.18	432.98	16.75	66.44
M005	Patient	NEG	ION+	1	2012	83.46	11.12	12.09	8.98	13.11	2982.31	422.41	50.85	699.28	1.31	64.03	29.87	12696.7	65.63	526.67	161.97	419.67	18187.6	15.86	148.57	2.53	5.49	807.04	0.45	15.02	5.54	1001.76	99.1	28.07	5646.58	6587.7	138.37	225.12	11713.4	782.75	1.22	2193.81	6.7	86.75
M005	Patient	NEG	ION+	2	2012	83.84	14.89	13.46	10.39	9.33	3121	456.63	11.71	777.54	1.01	58.91	32.96	9711.54	65.05	480.6	185.44	433.95	13860.9	13.36	143.2	6.59	3.77	793.65	0.58	13.26	4.41	836.01	89.72	27.33	4719.49	5721.7	176	205.55	13312.5	827.3	1.42	1726.56	8.68	18.11
M005	Patient	NEG	ION+	3	2012	81.54	10.53	13.14	7.45	25	2082.42	404.69	51.38	759.95	1.25	63.41	24.66	19551.7	52.7	473.78	129.28	442.79	25011	12.14	126.52	5.62	13.76	783.81	0.45	9.46	4.84	1331.72	92.77	24.27	8015.54	5123.9	209.56	395.67	24985.5	505.7	1.18	4458.47	1.23	33.38
M005	Patient	NEG	Media-	1	2012	9.69	2.91	2.39	1.95	1.2	7.93	63.47	7.25	0.57	0.24	4.71	1.15	0.59	0	0.02	0.13	1.98	497.76	0.25	5.08	0.02	1.6	0.09	0.01	0.04	0.09	534.92	4.67	11.86	126.53	19.91	14.15	8.03	638.86	124.91	0.43	12.55	1.23	4.69
M005	Patient	NEG	Media-	2	2012	8.37	1.89	2.39	0.62	6.12	5.6	40.49	2.23	0.05	0.09	0.15	1.15	0.02	0	0.02	0.13	0.37	304.5	0.19	3.23	0.02	0.36	0.09	0.17	0.04	0.09	298.39	1.42	4.48	164.14	1.89	18.13	0.3	784.21	154.94	0.52	1.33	1.23	1.55
M005	Patient	NEG	Media-	3	2012	10.32	6.22	2.39	3.18	6.69	23.08	162.83	12.47	0.26	0.45	13.91	2.02	1.04	0	0.02	0.1	7.24	5073.29	0.19	5.27	0.02	0.46	0.29	0.01	0.04	0.09	3398.41	18.34	14.85	337.92	77.71	18.51	6.52	903.62	169.26	0.52	77.52	1.23	10.43
M005	Patient	NEG	SG+	1	2012	68.24	10.66	7.23	5.53	11.27	88.23	456.74	16.09	5.01	0.34	9.48	17.19	23.71	0	1.87	0.28	9.1	17601.9	0.3	4.33	2.53	0.64	11.69	0.32	0.23	3.03	1576.74	310.67	11.86	1133.09	140.81	161.41	164.79	11665.4	376.43	0.76	463.02	5.33	38.08
M005	Patient	NEG	SG+	2	2012	73.61	8.06	8.5	6.34	15.28	80.34	454.57	22.11	5.77	0.39	22.08	16.1	23.05	0	2.34	0.25	10.59	22875	0.19	3.54	0.02	1.31	12.37	0.45	0.31	4.2	2119.19	349.03	13.89	1481.21	142.39	197.81	201.12	16237.6	335.86	0.93	381.35	1.23	53.03
M005	Patient	NEG	SG+	3	2012	78.23	12.7	9.56	6.14	10.32	119.63	518.38	12.47	4.19	0.24	13.56	15	27.17	0	1.96	0.2	9.27	25883	0.27	4.73	1.39	0.83	11.88	0.17	0.23	3.28	2401.79	321.22	8.51	1670.71	154.92	257.34	128.28	15399.2	469.78	1.01	411.6	6.7	42.11
M005	Patient	NEG	SST+	1	2012	66.96	11.12	7.23	7.09	10.8	108.45	446.32	20.81	4.72	0.45	16	17.19	14.29	0	2.7	0.3	7.97	18276.6	0.27	4.49	2.53	1.41	8.77	0.32	0.31	6.21	1734.46	351.52	9.68	1377.84	119.52	156.69	134.95	11268.5	400	0.93	286.71	1.23	42.65
M005	Patient	NEG	SST+	2	2012	70.21	14.86	9.56	7.09	19.36	142.18	568.96	38.84	5.72	0.34	21.95	21.49	15.73	0	2.52	0.15	9.1	20716.2	0.32	4.02	0.77	1.89	9.52	0.17	0.31	6.58	2358.82	354.12	11.86	1670.11	155.38	188.22	153.52	14096.8	499.72	1.09	490.05	4.53	49.27
M005	Patient	NEG	SST+	3	2012	71.25	11.53	8.5	6.34	13.55	108.85	572.32	54.55	4.43	0.34	16.91	21.49	16.97	0	1.96	0.32	8.63	16400.4	0.25	4.8	3.6	4.37	11.08	0.32	0.31	6.77	1423.36	412.78	7.28	1255.76	137.21	213.51	191.38	7958.14	446.68	1.18	258.78	4.53	47.45
M006	Patient	NEG	ION+	1	2012	57.78	11.57	9.56	7.81	32.26	2054.3	540.87	34.27	2072.67	0.84	38.02	28.83	4896.28	10.58	154.93	101.11	102.19	21284.8	18.5	47.54	3.6	8.06	385.6	0.58	9.62	8.16	2512.87	292.82	11.86	6828	8368.28	207.11	150.24	9850.41	557.95	1.09	958.11	8.42	67.98
M006	Patient	NEG	ION+	2	2012	66.51	11.03	8.5	7.45	16.95	1027.04	654.49	26.52	683.07	0.84	37.2	24.66	798.67	0.42	42.36	60.93	39.24	23950.6	6.58	14.01	3.6	2.38	314.1	0.32	0.39	11.91	3007.05	381.13	4.48	6356.31	6297.73	379.04	153.07	12530.1	468.88	0.97	569.68	7.59	44.05
M006	Patient	NEG	ION+	3	2012	67.38	10.7	5.55	6.34	12.2	448.99	541.33	44.38	389.17	1.86	37.03	19.89	841.96	0	27.34	34.85	28.98	24638.6	3.04	9.03	2.53	2.97	196.65	0.32	0.46	15.26	3071.2	392.15	7.28	6590.41	4572.88	233.65	187.95	11485.1	365.6	0.68	1175.11	1.23	59.51
M006	Patient	NEG	Media-	1	2012	10.15	2.98	2.39	1.15	6.69	7.72	88.87	7.68	0.63	0.14	0.28	1.15	0.74	0	0.02	0.12	0.23	619.93	0.16	4.57	0.02	0.27	0.09	0.01	0.04	0.09	1318.26	17.14	4.48	106.75	6.86	37.92	2.51	757.98	139.86	0.43	3.11	1.23	5.62
M006	Patient	NEG	Media-	2	2012	10.67	4.05	5.55	1.15	6.69	11.03	115.96	8.53	0.32	0.14	0.15	1.15	0.42	0	0.02	0.13	0.34	871.83	0.16	5.74	0.02	0.64	0.09	0.01	0.04	0.09	1428.83	16.2	0.29	139.83	10.38	41.91	8.31	821.74	176.77	0.43	5.51	1.23	3.94
M006	Patient	NEG	Media-	3	2012	8.37	2.84	2.39	0.62	1.2	8.14	94.39	2.83	0.05	0.05	0.08	1.15	0.02	0	0.02	0.13	0.15	829.03	0.11	6.13	0.02	0.46	0.09	0.01	0.04	0.09	2210.11	15.17	0.29	137.73	1.5	37.42	0.3	1414.85	139.4	0.19	2.83	1.23	2.28
M006	Patient	NEG	SG+	1	2012	57.4	11.12	9.56	5.94	15.71	103.68	481.19	37.71	9.58	0.39	14.79	25.71	29.52	0	6.05	0.78	6.15	21657.6	0.22	2.82	1.39	1.6	23.55	0.58	0.23	9.79	2728.64	354.95	7.28	2531.06	144.69	205.6	115.41	8974.66	339.98	0.76	583.05	1.23	52.95
M006	Patient	NEG	SG+	2	2012	87.56	11.7	8.5	6.72	16.54	127.26	612.58	20.16	8.8	0.34	13.83	32.44	29.84	0	6.56	0.28	9.2	29350.1	0.32	3.62	0.02	1.6	34.64	0.45	0.23	11.32	4729.04	441.73	9.68	3675.23	176.48	272.44	135.53	15680.9	461.74	1.01	822.01	2.3	33.98
M006	Patient	NEG	SG+	3	2012	59.15	14.22	10.49	5.53	13.55	158.85	614.86	36.57	11.12	0.5	31.05	28.83	34.4	0	6.22	0.4	9.65	33079	0.3	3.58	0.02	0.83	38.37	0.32	0.23	9.63	4747.73	351.59	7.28	4804.41	173.27	173.24	108.35	16928.5	382.29	0.93	974.81	1.23	48.12
M006	Patient	NEG	SST+	1	2012	68.76	8.81	8.5	5.94	9.83	94.16	538.38	20.81	10.21	0.39	14.7	24.66	22.12	0	4.49	0.35	7.62	23518.4	0.22	2.74	1.39	1.89	14.85	0.32	0.31	8.83	3351.62	345.57	4.48	2811.35	147.46	159.88	156.21	10596.3	271.46	0.89	812.65	1.23	45.6
M006	Patient	NEG	SST+	2	2012	58.07	10.53	9.56	6.34	18.57	150.7	690.43	17.13	8.84	0.34	19.65	31.93	32.23	0	6.73	0.45	7.84	36227.8	0.27	3.15	0.02	1.02	25.59	0.45	0.31	11.54	4441.4	451.47	11.86	4089.24	157.22	184.18	93.07	15238.1	465.75	0.97	808.9	1.23	40.04
M006	Patient	NEG	SST+	3	2012	58.76	9.03	7.23	5.74	21.67	113.24	569.32	27.44	14.81	0.5	18.16	21.49	34.4	0	5.01	0.42	8.39	28346.9	0.32	3.23	0.02	1.12	23.66	0.32	0.31	10.18	4393.84	370.05	4.48	4185.37	158.78	169.86	108.35	13775.5	289.12	0.85	866.88	1.23	46.87
M007	Patient	NEG	ION-	1	2013	65.07	13.59	20.99	10.04	24.61	50.07	179.4	46.14	0.98	7.05	10.71	194.98	75.49	8.29	201.39	1.28	93.65	8999.65	4.58	62.03	44.06	4.51	40.57	3.88	6.62	18.72	1762.18	19.6	686.52	3580.32	907.7	0.25	0.1	5108	462.64	9.15	150.55	6.17	24.89
M007	Patient	NEG	ION-	2	2013	56.7	10.61	20.19	7.83	4.26	42.11	159.71	34.77	10.96	4.01	8.88	136.93	141.22	8.66	177.17	3.1	90.3	9927.93	2.82	50.92	32.57	5.58	37.99	5.06	7.33	18.23	1942.36	11.85	507.52	4296.07	839.41	273.87	47.46	5133.54	385.36	8.26	198.27	3.45	14.84
M007	Patient	NEG	ION-	3	2013	56.16	16.83	25.86	9.38	79.38	46.85	174.92	108.25	5.15	5.32	13.78	175.08	45.43	6.58	178.15	2.33	98.07	7762.28	2.79	56.26	42.87	4.61	33.05	5.65	6.69	16.75	1528.53	18.21	611.07	3672.21	837.62	278.08	36.51	4389.58	407.93	7.72	128.74	5.32	29.56
M007	Patient	NEG	ION+	1	2013	68.56	13.39	27.16	13.47	5.78	2343.59	403.57	155.32	1344.18	15.61	49.3	82.77	21764.4	198.62	490.5	118.36	337.8	14346.5	10.43	170.57	66.48	7.45	349.68	8.83	191.21	15.74	455.89	25.43	67.56	5637.23	1966.17	312.52	93.05	7691.77	339.95	2.94	5015.57	11.85	71.13
M007	Patient	NEG	ION+	2	2013	60.27	15.65	29.33	13.8		1827.5	376.37	80	941.1	10.7	53.16	83.7	18071.2	164.05	341.66	93.91	277.46	14263.5	8.39	116.24	62.33	7.99	253.78	9.36	128.2	11.91	525.64	20.49	58.4	4915.81	1344.32	223.32	65.23	7298.9	257.84	3.9	4725.51	9.16	79.87
M007	Patient	NEG	ION+	3	2013	57.13	12.56	24.67	11.53	28.66	1706.09	329.38	285.78	899.43	11.88	34	65.27	19182.8	169.36	363.01	87.96	245.89	14145.1	8.72	112.28	58.89	4.41	291.84	7.48	146.13	11.79	521.48	21.58	42.53	5755.45	1385.9	315.95	57.73	7894.17	278.18	2.26	4689.19	9.28	30.49
M007	Patient	NEG	Media-	1	2013	20.7	5.73	15.97	3.49	14.62	4.03	55.98	48.34	1.38	0.64	2.08	24.99	3.01	0.64	1.81	0.22	7.32	1529.24	0.64	2.95	3.2	0.75	1.73	2.53	1.07	2.18	1958.46	10.92	22.56	30.45	78.49	103.12	1.09	602.19	150.43	1.32	34.37	1.93	16.81
M007	Patient	NEG	Media-	2	2013	16.83	3.94	15.22	4.98	4.26	3.39	44.66	46.88	1.1	0.64	0.36	16.67	1.61	0.64	1.64	0.08	2.01	464.31	0.63	3.29	2.68	0.97	1.03	1.49	0.76	3.49	770.76	7	16	9.64	31.18	100.28	1.09	428.38	142.34	1.54	2.88	1.16	12.66
M007	Patient	NEG	Media-	3	2013	19.43	2.58	14.17	3.25	2.29	4.82	80.55	10.08	1.04	1.22	9.05	16	3.54	0.64	1.98	0.14	7.59	2413.87	0.51	3.59	5.62	2.36	2.16	1.77	1.44	3.29	2829.18	12.45	26.35	46.63	76.26	68.05	2	670.23	149.08	1.98	41.23	2.44	2.47
M007	Patient	NEG	Media+	1	2013	55.11	16.17	25.01	8.97	107.01	43.79	416.34		15.08	10.48	29.28	77.22	42.06	1.68	9.74	0.69	11.41	17069.1	1.9	2.53	49.5	0.64	9.02	8.1	2.19	11.32	843.25	32.86	54.4	1145.91	64.83	307.96	59.86	5989.84	156.18	3.05	328.46	8.33	51.67
M007	Patient	NEG	Media+	2	2013	49.41	14.75	22.15	8.12	44.45	39.3	416.13	54.64	18.75	7.29	20.4	56.31	19.15	1.1	9.14	0.27	9.96	19312.8	1.1	2.2	42.26	2.15	10.51	8.1	1.67	11.08	1292.36	32.86	45.83	1688.12	67.36	366.94	57.37	8885.78	140.02	3.4	543.15	5.19	42.17
M007	Patient	NEG	Media+	3	2013	52.08	15.3	23.61	9.11	13.17	33.17	386.81	0.64	12.99	6.32	19.87	51.94	35.3	0.93	6.53	0.46	7.98	11669.9	1.36	3.03	42.87	10.83	7.08	5.86	2.19	9.85	739.04	31.37	50.83	955.69	55.67	334.53	49.08	5665.96	143.69	3.17	251.48	6.54	47.09
M007	Patient	NEG	SG-	1	2013	19.87	4.71	18.94	3.95	1.1	4.55	60.55	21.36	1.32	0.64	3.43	30.12	2.37	0.64	2.32	0.08	12.86	778.73	0.68	6.93	30.51	2.57	2.16	2.53	0.68	0.18	970.84	11.85	34.64	24.69	63.16	87.99	7.1	337.76	168.38	1.68	10.16	2.57	2.47
M007	Patient	NEG	SG-	2	2013	19.68	4.42	16.21	2.44	1.8	3.26	45.42	52.59	1.32	0.93	1.87	20.06	3.33	0.64	1.98	0.13	4.55	759.32	0.6	3.8	3.77	1.29	1.51	1.58	0.68	3.49	849.09	9.25	18.33	18	43.31	83.72	2.38	573.56	141.95	1.81	5.02	3.58	17.73
M007	Patient	NEG	SG-	3	2013	17.91	3.11	18.29	3.95	6.49	2.76	47.94	4.65	0.87	0.64	1.04	13.37	1.16	0.64	1.48	0.07	1.4	492.62	0.53	3.89	6.11	0.86	0.33	1.77	0.76	0.18	1027.7	12.45	16	7.06	27.53	80.28	3.31	522.32	131.28	1.25	1.96	1.8	17.73
M007	Patient	NEG	SG+	1	2013	55.46	16.34	23.97	12.92	29.02	35.96	475.66	42.32	12.3	8.35	27.37	74.45	32.17	1.23	8.31	0.31	11.58	18198.1	0.77	2.86	49.5	2.89	8.26	6.46	2.27	14.47	804.58	30.86	50.83	1173.73	65.27	316.03	54.45	7833.04	123.26	3.02	685.55	8.93	52.72
M007	Patient	NEG	SG+	2	2013	47.2	13.79	22.52	8.41	133.87	30.01	380.24	3.2	13.1	6.07	14.58	52.81	35.3	0.8	7.18	0.29	8.94	15783.4	1.16	2.66	38.28	2.99	6.67	5.06	2.08	8	504.61	26.76	22.56	1050.25	53.24	299.59	58.09	6229.68	122.47	2.2	511.01	5.93	35.16
M007	Patient	NEG	SG+	3	2013	44.04	14.75	24.67	8.97	45.1	30.46	363.5	186	7.68	1.51	11.28	39.43	62.18	0.44	8.08	0.38	8.72	10302.2	1.24	2.49	37.56	6.62	8.02	4.27	1.74	3.88	529.77	26.57	41.16	642.12	42.77	306.05	71.63	4715.51	109.84	2.82	378.97	7.14	59.11
M007	Patient	NEG	SST-	1	2013	19.73	5.73	14.7	4.38	1.1	3.71	44.04	0.64	0.75	2.64	0.36	20.06	1.83	0.18	1.81	0.16	1.9	276.42	0.57	6.13	1.74	0.86	0.49	1.96	0.84	3.08	1101.75	10.27	20.51	4.83	20.21	79.69	22.85	457.8	152.73	1.81	1.49	3.83	2.47
M007	Patient	NEG	SST-	2	2013	19.81	4.52	16.93	6.24	2.54	3.65	50.5	40.73	1.9	1.79	0.6	21.45	1.61	0.64	1.48	0.16	2.21	439.53	0.54	3.46	3.77	0.42	1.51	2.91	1.14	3.49	1272.93	7.79	24.5	9.07	22.69	110.73	4.52	410.4	149.66	1.47	1.96	2.95	16.33
M007	Patient	NEG	SST-	3	2013	19.73	4.91	18.51	8.12	1.22	6.75	79.36	25.12	1.38	3.74	7.87	35.48	4.98	0.57	2.32	0.13	4.03	1631.38	0.89	4.98	36.03	1.29	2.06	2.91	2.34	7.44	2927.71	13.03	33.87	68.6	73.44	116.11	3.09	616.34	179.92	2.17	53.36	2.44	12.08
M007	Patient	NEG	SST+	1	2013	53.13	13.98	26.35	10.55	2.04	38.99	433.91	23.31	16	3.74	20.86	52.81	24.12	0.57	6.85	0.38	10.34	18663.3	0.57	2.86	47.41	9.96	7.87	4.66	1.07	9.72	880.67	31.2	37.63	1363.93	64.37	344.37	53.7	7581.23	118.74	3.08	473.84	7.62	135.07
M007	Patient	NEG	SST+	2	2013	51.31	15.3	27	11.05	25.93	44.55	395.61	83.7	13.92	7.29	18.49	49.37	21.09	1.26	6.32	0.64	9.58	21368.8	1.05	3.03	47.41	6.52	7.79	5.65	2.93	8.28	1149.18	29.82	37.63	1631.4	61.64	300.25	21.78	9103.06	127.57	2.76	511.65	8.33	24.89
M007	Patient	NEG	SST+	3	2013	46.1	9.26	19.78	7.83	3.94	30.16	357.24	82.47	10.75	4.28	16.15	34.7	14.93	0.28	7.29	0.27	6.69	18816.2	0.65	1.68	36.03	0.64	6.67	4.56	1.29	9.72	1052.8	25.62	43.2	1432.16	47.53	328.03	52.19	8655.67	101.06	2.39	527.71	4.82	33.17
M008	Patient	NEG	ION-	1	2013	24.04	14.37	25.69	10.92	16	62.16	98.67	41.53	56.37	8.12	9.38	331.56	228.66	11.37	166.87	5.89	162.58	9678.61	4.11	70.64	68.1	5.58	46.53	7.69	15.38	14.69	6472.49	25.04	158.71	11782.6	2063.12	34.6	2.88	625.13	265.73	6.62	1096.23	8.81	23.44
M008	Patient	NEG	ION-	2	2013	22.82	15.03	25.35	11.29	31.7	69.53	115.27	42.32	70.57	8.46	22.6	321.68	366.15	11.29	171.47	10.61	171.36	15183.5	4.75	78.65	58.01	4.31	53.18	7.48	24.47	13.61	7648.37	23.66	143.54	13868	2233.85	13.22	2.48	834.19	268.66	6.33	1410.66	7.86	34.6
M008	Patient	NEG	ION-	3	2013	25.74	15.48	27.64	9.38	16	82.4	122.4	40.73	72.09	8.92	8.71	322.58	372.5	11.74	183.41	8.41	186.17	10992.9	3.41	78.74	48.47	4.01	49.96	5.06	22.94	14.9	7072.22	23.86	134.53	12721	2269.91	18.72	4.01	640.85	308.57	6.03	1376.36	10.22	22.69
M008	Patient	NEG	ION+	1	2013	19.87	18.22	30.52	12.69	13.17	3836.99	227.46	93.29	3149.3	8.35	10.05	85.55	11417.6	207.78	134.78	47.74	152.98	10076.3	18.45	73.05	61.48	6.52	258.71	9.78	112.78	14.04	1616.38	49.81	65.46	10751.4	8378.97	21.74	4.13	944.32	360.07	3.43	5746.02	19.2	32
M008	Patient	NEG	ION+	2	2013	19.49	15.57	25.18	14.43	29.72	4030.44	231.42	115.46	4513.13	4.01	11.69	76.3	13920.1	217.38	145.78	42	166.89	12323.2	17.81	79.61	54.37	8.89	283.46	6.56	118.71	12.03	1772.51	55.38	56.7	13118.4	9053.75	15.65	1.63	1071.66	368.59	2.82	6720.21	18.06	26.28
M008	Patient	NEG	ION+	3	2013	21.13	19.51	30.96	11.77	31.06	4718.26	246.94	27.92	3861.32	6.56	9.05	59.86	11530.8	199.33	163.08	70.91	155.41	9689.84	19.62	73.82	58.01	6.52	293.57	9.04	132.81	16.15	1796.48	60.84	55.56	13676.8	10651.5	20.36	2.1	993.39	385.36	3.14	5905.04	18.18	37.33
M008	Patient	NEG	Media-	1	2013	9.96	8.58	15.72	6.07	3.94	5.21	85.4	65.1	0.98	0.64	2.37	32.39	1.61	0.12	3.29	0.15	8.38	2505.63	0.74	3.54	6.11	2.36	3.92	4.27	1.59	4.25	1137.46	14.15	28.99	35.03	46.67	7.87	1	116.91	49.88	1.74	10.27	3.07	11.47
M008	Patient	NEG	Media-	2	2013	11.93	6.47	13.33	6.07	2.8	3.9	51.47	38.26	0.98	0.64	1.26	18.69	2.8	0.64	1.48	0.11	1.8	1793.41	0.77	4.47	1.52	2.36	3.65	3.1	0.91	3.29	1300.93	11.85	24.5	15.16	24.12	5.39	0.82	168.92	48.96	1.1	2.81	1.41	15.85
M008	Patient	NEG	Media-	3	2013	11.7	8.35	18.07	6.41	4.43	4.75	106.62	23.31	1.04	1.07	4.17	28.63	3.33	0.41	3.56	0.25	4.27	4488.82	0.93	3.29	24.74	3.41	2.78	2.91	1.48	2.87	1918.03	13.03	43.2	27.9	49.24	4.99	1.91	198.03	47.8	1.47	4.87	2.69	14.84
M008	Patient	NEG	Media+	1	2013	17.93	15.48	26.35	8.7	29.02	46.08	265.67	23.31	43.84	5.57	7.27	68.93	7.89	1.75	12.54	0.33	8.68	19757.6	1.34	2.78	43.47	5.19	10.37	6.66	2.41	10.1	5550.85	77.7	44.52	2599.25	137.29	30.31	3.31	1669.59	54.4	3.28	523.21	8.22	23.44
M008	Patient	NEG	Media+	2	2013	18.16	16	23.25	9.78	11.08	39.22	260.12	45.39	46.91	4.8	9.05	74.45	7.2	0.9	12.41	0.33	7.41	14287.2	1.47	2.41	44.06	1.94	9.62	6.66	2.27	8.81	3902.73	75.47	47.74	2160.02	122.22	23.09	2.68	1277.73	48.72	3.05	431.7	8.57	20.32
M008	Patient	NEG	Media+	3	2013	18.16	16.99	24.32	12	19.6	48.23	273.03	49.78	52.85	5.32	7.7	78.15	7.6	1.03	12.28	0.4	7.98	16613.7	1.36	2.95	48.47	3.81	10.22	5.26	2.38	11.32	4279.41	82.45	44.52	2201.94	137.73	29.49	4.01	1647.08	51.47	2.82	482.8	7.86	40.18
M008	Patient	NEG	SG-	1	2013	14.82	10.83	19.78	8.12	3.2	5.21	90.63	39.92	1.27	1.51	1.67	33.92	4.57	0.64	3.56	0.24	10.3	4239.17	0.88	4.56	5.18	1.51	3.36	5.06	1.37	6.86	1784.52	14.96	28.13	35.03	39.46	17.82	1.91	220.77	61.19	1.81	7.07	1.93	21.13
M008	Patient	NEG	SG-	2	2013	15.16	6.26	14.7	5.9	2.8	3.9	49.09	28.98	1.27	2.78	1.87	21.45	2.04	0.05	2.32	0.15	2.51	1553.89	0.54	3.72	6.11	1.72	2.16	2.63	0.53	4.61	1575.69	9.94	26.35	9.92	19.17	13.07	1.18	132.05	46.86	1.32	3.57	3.2	12.08
M008	Patient	NEG	SG-	3	2013	13.55	9.26	21.19	6.58	4.6	4.55	86.59	36.54	1.9	0.78	3.61	24.27	2.69	0.64	2.67	0.2	12.78	2678.66	0.65	3.8	5.18	1.51	2.78	3.49	1.22	3.49	1042.81	11.85	28.13	24.63	40.58	11.83	1.63	135.01	50.1	1.74	10.85	2.57	19.48
M008	Patient	NEG	SG+	1	2013	15.5	13.79	23.61	10.3	6.24	18.52	158.63	39.92	31.25	4.28	4.35	39.43	7.2	0.9	9.26	0.27	6.69	8782.45	0.96	1.56	38.99	2.36	6.18	4.66	2.49	9.34	2784.84	40.34	42.53	1120.57	106.14	32.07	4.13	1189	46.39	2.39	621.93	8.22	30.8
M008	Patient	NEG	SG+	2	2013	14.65	14.37	24.32	11.29	25.5	20	180.26	43.1	27.49	5.57	6.14	54.55	7	0.38	13.6	0.29	7.01	9663.63	1.03	1.92	42.87	5.1	9.48	6.46	2.04	7.15	2681.76	47.53	48.37	1277.04	107.35	14.6	2.58	1005.55	44.5	2.3	691.4	7.5	30.8
M008	Patient	NEG	SG+	3	2013	16.59	13.79	26.68	9.52	17.11	24.62	186.44	77.85	34.4	4.41	6.14	52.81	8.09	0.64	9.99	0.27	7.14	8500.99	1.36	2.37	37.56	4.41	8.41	5.26	1.71	8.55	2222.75	47.91	39.77	1086.72	113.11	21.02	2.78	827.77	51.47	2.01	570.22	7.38	36.26
M008	Patient	NEG	SST-	1	2013	14.32	4.52	16.21	5.17	3.63	3.9	50.64	27.92	1.21	0.35	0.82	20.75	3.01	0.51	2.07	0.11	3.1	1409.5	0.65	3.03	4.42	0.64	2.98	2.34	0.53	3.08	1179.27	12.74	28.99	8.15	22.69	12.7	2.48	135.01	50.1	1.54	3.16	2.18	11.47
M008	Patient	NEG	SST-	2	2013	14.41	8.8	18.73	4.78	4.6	4.82	91.03	31.01	1.67	2.08	4.72	26.43	2.26	0.57	2.07	0.24	4.84	2286.87	0.74	4.2	33.5	2.15	4.11	3.3	1.07	8.55	1345.27	14.15	34.64	20.55	33.64	12.54	1.36	129.07	55.29	2.07	8.2	4.33	12.08
M008	Patient	NEG	SST-	3	2013	13.66	7.46	16.21	4.58	3.94	3.39	65.18	52.93	1.21	0.64	1.67	18.69	2.48	0.41	1.81	0.18	1.5	1347.86	0.63	3.46	4.42	1.51	1.51	3.49	0.99	3.08	1089.66	13.31	26.35	8.64	25.05	12.93	2.1	80.74	44.02	1.54	3.54	2.44	16.81
M008	Patient	NEG	SST+	1	2013	17.22	17.85	19.36	9.65	5.36	29.56	181.28	36.11	37.68	5.57	5.08	52.81	7.8	1.49	10.86	0.35	7.59	8432.6	1.39	2.04	41.63	5.77	8.41	6.36	1.67	10.47	2352.92	47.27	42.53	1242.67	132.86	25.58	3.2	1002.51	58.15	3.23	322.79	9.05	26.28
M008	Patient	NEG	SST+	2	2013	15.79	13.79	22.89	9.78	4.6	25.81	178.55	37.83	32.76	2.92	4.53	42.68	5.8	0.57	7.97	0.3	7.41	9431.83	0.96	1.76	46.33	3.71	8.1	4.96	2.49	9.08	2805.17	47.27	45.83	1383.92	121.19	20.36	2	1181.76	51.47	2.76	401.17	7.38	24.89
M008	Patient	NEG	SST+	3	2013	16.13	15.57	23.97	9.65	13.17	27.76	203.79	51.19	33.5	2.36	6.49	54.55	6.8	0.84	12.02	0.35	7.05	11832.7	1.3	2.04	45.77	5.67	9.92	6.66	2.12	9.08	3516.89	57.46	52.63	1587.74	137.84	21.16	2.48	1778.42	54.17	3.11	514.86	8.69	32
M009	Patient	POS	ION-	1	2013	78.23	10.83	22.7	8.84	7.64	17.78	206.95	62.55	2.74	4.8	7.87	131.45	20.54	5.24	156.94	0.74	40.65	2934.89	4.39	13.38	41.63	2.57	30.59	5.06	1.97	10.47	371.77	13.6	238.39	2089.73	456.36	358.99	62.14	7110.52	338.48	4.44	51.04	4.95	33.46
M009	Patient	POS	ION-	2	2013	72.57	9.03	22.7	6.24	20.93	15.7	205.68	39.09	2.26	3.2	5.96	121.4	23.66	5.31	112.37	0.87	39.3	2993.25	3.39	9.27	32.57	2.57	27.55	3.1	2.34	10.6	314.91	14.69	207.94	2682	459.69	382.23	59.33	7146.37	317.73	4.18	57.43	3.7	16.81
M009	Patient	POS	ION-	3	2013	77.82	8.8	20.59	8.27	36.6	17.04	227.04	76.92	2.02	2.92	3.43	111.32	20.35	4.62	142.22	1.04	43.57	2818.22	4.56	14.48	36.03	4.01	29.08	4.27	2.86	11.2	371.77	12.15	314.5	2564.18	534.3	381.06	60.57	6856.65	353.96	5.07	46.99	3.2	2.47
M009	Patient	POS	ION+	1	2013	87.14	18.8	34.01	11.17	33.53	1834.42	625.49	125.84	1933.51	12.4	54.25	113.15	31003.8	160.06	378	85.04	232.95	31651.4	33.36	224.08	64	10.83	390.68	11.71	243.2	15.22	2489.48	57	77.59	23840.7	5761.31	343.06	81.52	12223.9	477.31	4.42	6676.32	13.01	47.76
M009	Patient	POS	ION+	2	2013	82.25	18.07	35.07	15.36	3.48	1793.88	542.96	106.69	2076.48	13.02	42.11	89.24	24242	143.76	297.45	75.13	224.04	20948.6	41.33	201.76	69.31	18.08	338.85	11.49	207.45	15.22	1610.87	53.6	61.17	16618.8	5064.96	355.24	65.23	8839.68	443.45	3.57	5369.14	14.16	48.43
M009	Patient	POS	ION+	3	2013	92.11	18.95	33.47	14.54	74.38	1917.13	633.18	204.92	1943.09	9.82	35.22	110.4	29963	188.51	332.41	76.57	228.94	28089	51.55	230.21	80.39	20.64	360.81	12.14	233.52	16.15	2266.69	58.38	63.34	21163.1	6858.89	363.87	67.43	10555.6	541.21	3.9	6061.59	16.46	547.6
M009	Patient	POS	Media-	1	2013	25.59	6.47	19.78	6.24	2.16	6.01	102.18	30.01	1.44	0.64	3.05	24.27	3.75	0.51	2.76	0.26	5.91	1309.12	0.67	8.29	31.58	3.61	2.78	3.3	1.29	4.61	3977.33	15.48	35.4	252.33	56.31	75.92	4.26	1029.73	127.96	1.54	5.67	3.45	16.33
M009	Patient	POS	Media-	2	2013	22.83	8.24	18.73	5.54	2.16	5.94	99.34	29.5	1.32	2.22	2.17	23.56	3.12	0.9	2.15	0.16	14.42	1638.42	0.95	5.93	38.28	2.47	3.36	3.49	1.22	4.25	3147.27	13.6	30.67	252.33	62.86	100.18	2.88	1613.85	131.67	1.94	4.31	4.2	30.18
M009	Patient	POS	Media-	3	2013	21.53	12.77	24.5	8.41	7.33	17.18	307.43	42.32	0.58	5.06	21.09	54.55	5.19	0.97	4.99	0.37	56.91	7964.38	1.12	13.26	41.63	3.71	5.17	5.35	2.6	9.85	9313.7	24.26	50.83	1378.09	487.33	80.33	2.68	1086.52	143.5	2.51	142.05	5.56	20.32
M009	Patient	POS	Media+	1	2013	89.51	15.48	29.18	11.53	32.93	91.17	615.65	166.16	65.59	8	35.37	68.93	88.73	1.65	11.12	0.66	26.9	26194.5	1.55	5.12	66.48	5	30.7	9.57	3.73	20.13	4343.58	130.45	58.96	9640.6	267.93	427.96	90.43	10058.1	253.62	3.43	1162.81	11.85	33.46
M009	Patient	POS	Media+	2	2013	80.87	12.98	27.32	11.89	23.66	38.46	470.19	214.55	53.34	8.23	13.46	68.93	30.91	2.67	8.55	0.56	15.06	23405.6	1.68	5.55	67.29	4.51	16.87	9.15	3.44	18.33	4514.95	124.33	47.11	9391.37	219.86	378.21	77.15	11020.4	226.18	3.02	741.6	7.98	47.54
M009	Patient	POS	Media+	3	2013	85.6	21.47	31.81	13.69	43.57	108.76	617.78	168.08	61.04	21.04	55.07	77.22	115.06	1.75	11.5	0.43	30.25	30715.3	1.87	5.45	56.21	6.34	23.34	8.31	2.3	18.81	5279	120.36	48.37	12533.2	293.63	401.77	71.47	11860.5	282.21	3.2	1500.97	11.62	49.96
M009	Patient	POS	SG-	1	2013	28.06	3.75	18.94	5.72	3.2	4.95	119.51	23.31	1.04	2.64	1.98	27.16	2.58	0.41	3.2	0.13	7.98	1877.96	0.6	5.45	32.57	1.51	1.03	3.3	1.22	6.56	3415.49	17.73	37.63	283.22	59.78	60.27	3.88	1366.2	141.56	1.25	4.36	3.33	17.73
M009	Patient	POS	SG-	2	2013	33.61	6.91	18.51	7.06	11.08	4.16	96.65	54.98	1.27	0.35	1.15	25.71	3.01	1.49	2.32	0.16	2.26	859.85	0.85	6.42	24.74	2.78	3.36	3.1	0.84	8.28	3369.22	16.25	36.15	13.06	21.21	123.79	4.01	1757.57	144.65	1.4	1.29	3.45	34.32
M009	Patient	POS	SG-	3	2013	25.64	16.17	27.64	10.04	48.81	21.71	706.47	100.45	1.1	13.33	60.25	52.81	6.2	2.01	4.69	0.5	458.37	17477.9	1.22	38.91	55.76	5.39	5.17	6.06	3.63	10.6	16054	60.17	68.59	2033.88	642.85	113.91	5.25	1927.92	216.73	3.74	260.2	8.81	37.6
M009	Patient	POS	SG+	1	2013	95.49	18	32.09	12.23	7.33	86.89	541.41	143.87	71.83	9.15	28.99	72.6	276.82	1.49	9.26	0.81	30.57	30623.2	1.36	5.88	60.62	5.96	24.8	7.69	5.33	16.15	4794.17	105.07	53.81	10303.8	283.98	388.9	70.13	11435.7	247.01	2.57	2115.48	11.85	41.68
M009	Patient	POS	SG+	2	2013	80.35	19.23	27.95	12.46	25.93	107.94	588.46	71.98	41.15	12.4	50.75	89.24	321.57	2.97	11.76	0.5	40.62	29686.7	1.67	6.52	66.48	4.41	27.43	9.25	4.46	17.35	4777.31	95.34	60.07	9988.88	323.49	345.24	64.37	11378.2	270.12	3.85	2377.45	14.16	71.13
M009	Patient	POS	SG+	3	2013	83.16	16.99	26.68	14.43	75.32	66.08	536.18	123	44.8	5.57	22.45	77.22	167.25	1.94	11.76	0.85	22.13	23450.4	1.33	5.5	61.05	14.62	23.46	9.36	2.86	14.15	3748.97	106.31	63.34	7426.35	276.07	370.49	68.28	10035.6	259.49	3.62	1519.88	12.32	309.66
M009	Patient	POS	SST-	1	2013	27.96	5.52	18.94	6.58	3.63	4.16	89.82	31.98	1.5	1.51	2.27	30.12	2.48	0.18	2.32	0.2	4.08	866.91	0.63	5.88	24.74	0.31	1.27	3.88	1.07	5.62	4003.05	14.96	29.84	33.35	44.74	71.33	2.78	988.82	111.23	1.32	36.65	3.2	20.32
M009	Patient	POS	SST-	2	2013	24.5	4.52	17.62	5.17	4.1	4.88	71.8	50.84	1.27	1.22	1.04	16	1.49	0.77	2.15	0.13	2.61	715.21	0.84	4.52	4.09	1.72	2.58	3.1	1.07	3.88	2307.2	11.85	28.13	290.67	32.01	87.33	3.09	874	105.26	1.36	2.2	3.2	11.47
M009	Patient	POS	SST-	3	2013	28.8	11.82	23.97	8.41	27.54	10.88	270.18	42.71	0.75	4.93	17.64	37.05	5.19	1.88	3.29	0.38	110.45	7751.27	1.01	11.58	45.77	2.36	3.36	4.37	2.04	11.68	11560.3	20.49	40.47	1172.89	347.97	107	3.09	1367.59	136.53	2.33	93.96	3.7	18.62
M009	Patient	POS	SST+	1	2013	79.02	17.7	26.35	13.8	32.93	108.76	568.01	34.77	42.28	9.38	60.79	83.7	170.5	1.68	12.81	0.52	35.87	32309.3	2.12	5.83	62.33	7.26	27.9	10.52	3.73	19.57	5628.61	101.15	54.4	12324.5	301.59	320.41	84.07	11927.5	247.01	3.34	1774.85	10.81	73.14
M009	Patient	POS	SST+	2	2013	83.99	16.83	31.95	13.47	27.92	68.43	499.82	128.36	40.08	12.3	16.15	90.16	75.49	2.08	11.5	0.52	22.36	22735.6	1.82	6.23	64	4.81	22.16	6.87	3.95	20.59	4341.61	102.08	57.84	10013.6	287.44	341.79	57.01	8450.59	263.89	3.68	1131.49	9.05	34.88
M009	Patient	POS	SST+	3	2013	79.3	14.28	27.64	12.69	44.88	63.26	530.33	0.64	34	9.26	22.38	64.36	124.89	1.42	10.49	0.52	17.89	30967.5	1.3	5.35	70.51	6.52	21.67	10.63	3.88	18.33	5253.9	103.25	48.37	11900.8	276.51	310.04	60.39	11654.3	255.82	3.11	1312.59	8.81	22.69
M010	Patient	NEG	ION-	1	2013	50.22	16.99	27	8.7	18.04	77.21	173.22	50.14	39	9.15	18.87	175.08	429.59	12.7	358.23	17.12	196.27	9879.13	6.35	141.9	50.51	3.51	114.63	7.17	12.6	31.91	1810.07	17.73	178.68	10603.4	1594.27	260.47	43.22	7609.41	376.78	8.23	739.64	9.28	20.73
M010	Patient	NEG	ION-	2	2013	57.89	16.42	27.32	11.29	9.23	79.44	189.23	46.88	40.08	10.48	18.18	199.49	276.82	12.7	388.83	13.48	205.13	6525.16	6.28	151.8	48.47	6.9	109.06	8.31	9.41	37.39	1248.88	19.14	211.72	6539.97	1649.51	281.25	37.8	5388.73	413.99	9.06	378.34	9.28	45.26
M010	Patient	NEG	ION-	3	2013	55.96	15.74	28.88	11.29	22.1	128.01	221.82	60.61	86.81	10.48	25.45	202.19	1308.09	15.2	410.32	42.22	308.87	14255.6	8.87	244.68	52.96	9.43	147.88	8.73	39.93	39.03	3087.91	21.37	208.89	13334.4	2010.76	281.97	50.46	8888.09	560.41	8.56	2000.9	12.32	32.59
M010	Patient	NEG	ION+	1	2013	66.51	19.44	35.59	15.87	19.6	2455.47	541.09	44.64	1998.36	16.76	217.73	122.31	38157.6	175.98	961.4	324.91	558.4	28120.2	58.16	458.34	79.21	7.45	1053.78	12.79	174.47	20.96	4238.67	78.09	57.84	10953.8	3039.71	264.43	45.8	6811.99	459.13	4.07	8488.83	22.17	97.25
M010	Patient	NEG	ION+	2	2013	61.63	13.59	32.37	13.8	125.68	2259.78	517.36	60.29	1705.85	16.38	221.57	80	37425.3	129.56	912.21	332.18	519.93	26157.3	43.89	449.69	68.1	4.9	890.07	14.78	176.55	16.65	3551.04	79.43	68.59	9448.99	2884.53	215.05	44.31	7012.02	392.86	3.85	7570.69	19.66	2.47
M010	Patient	NEG	ION+	3	2013	67.45	22.5	34.28	15.26		2492.44	586.1	111.38	1908.18	18.26	197.52	130.54	32722.5	168.77	999.31	326.49	616.23	22990.8	44.12	515.32	86.34	7.08	1003.63	8.52	201.16	19.1	3014.53	94.38	60.07	8734.65	3341.72	267.18	62.83	6556.68	504.8	4.01	6748.99	21.94
M010	Patient	NEG	Media-	1	2013	15.57	7.9	18.07	4.58	1.8	4.82	51.75	46.88	0.98	0.78	4.81	21.45	2.69	1.16	2.32	0.18	5.03	1811.02	0.85	5.07	4.42	2.36	3.27	3.39	1.07	10.1	1192.97	8.17	28.99	388.24	79.04	18.15	0.1	577.17	99.86	1.68	2.37	3.2	18.62
M010	Patient	NEG	Media-	2	2013	21.05	5.12	15.72	4.78	4.26	2.51	37.15	45.77	1.1	1.07	1.87	13.37	2.48	0.44	1.48	0.15	2.31	311.93	0.74	3.72	7.38	2.26	1.73	1.87	0.76	5.94	658.47	8.54	24.5	10.47	30.34	52.58	0.1	488.51	93.22	1.54	1.02	2.18	19.48
M010	Patient	NEG	Media-	3	2013	13.26	9.82	18.94	6.58	4.6	5.21	61.03	37.41	0.98	1.51	4.26	22.85	2.04	1	3.02	0.14	14.49	1296.8	1.05	3.8	30.51	3.2	2.78	3.1	1.59	4.25	792.41	12.45	29.84	291.6	94.03	39.84	0.46	388.07	100.26	1.57	8.03	3.7	23.06
M010	Patient	NEG	Media+	1	2013	53.75	22.79	31.81	13.8	19.6	335.08	959.25		30.22	27.06	644.73	89.24	397.9	3.67	20.68	16.19	169.88	30521.2	4.67	10.12	68.1	8.89	227.67	11.92	4.03	42.69	4418	184.79	57.84	5781.2	388.51	336.87	52.57	6286.35	207.45	4.34	3000.23	16.69	53.34
M010	Patient	NEG	Media+	2	2013	54.65	19.37	27.95	14.22	31.7	325.89	878.2	44.64	38.62	22.51	565.94	74.45	480.17	2.64	19.27	14.77	144.17	37577.9	4.05	5.93	61.48	5.77	210.84	7.28	4.97	52.84	5978	198.21	56.13	6361.41	403.77	328.47	63.34	8883.48	205.58	3.54	3701.29	18.06	43.61
M010	Patient	NEG	Media+	3	2013	57.53	18.44	32.51	13.14	35.79	338.61	820.86	116.71	40.08	24.04	519.86	87.39	454.9	2.47	16	15.51	125.61	42098.5	3.68	5.55	65.66	5.96	197.75	8.41	3.66	52.84	6580.48	218.77	60.07	6886.73	395.55	324.98	74.14	8875.41	217.48	4.31	3790.36	17.15	35.43
M010	Patient	NEG	SG-	1	2013	15.71	9.26	23.43	6.74	4.26	6.14	72.4	19.96	0.58	3.47	4.35	27.16	2.26	1.75	3.2	0.16	11.82	2068.26	0.96	7.18	30.51	2.36	2.27	3.49	0.91	9.34	1160.82	11.85	31.49	579.45	97.84	57.45	0.82	367.39	97.45	2.2	60.92	2.95	18.18
M010	Patient	NEG	SG-	2	2013	12.24	4.13	18.51	3.49	2.54	3.52	37.5	30.01	0.64	0.06	1.47	13.37	1.16	0.57	2.15	0.15	3.79	350.95	0.57	4.38	2.94	2.15	1.39	2.53	1.07	5.94	529.77	9.25	23.54	299.04	26.64	49.9	0.73	249.91	82.66	1.32	1.42	2.05	16.33
M010	Patient	NEG	SG-	3	2013	16.57	12.25	18.94	5.9	4.26	6.41	99.78	38.26	1.32	3.2	5.43	30.12	4.16	1.23	2.76	0.2	22.16	4392.47	0.82	6.62	7.38	1.94	3.46	3.78	1.86	7.72	1488.12	12.74	33.09	489.46	133.53	45.36	1.82	488.51	110.43	2.01	82.09	3.7	26.96
M010	Patient	NEG	SG+	1	2013	52.96	20.83	31.81	12.69	59.51	243.77	734.23	0.64	10.75	25.52	426.48	73.53	587.21	2.21	16.27	2.13	149.35	35125.9	2.12	8.51	66.48	4.9	115.08	10.2	3.3	18.72	4665.08	95.6	61.17	5178.23	352.75	253.03	33.77	6749.5	174.25	3.54	4546.34	22.63	44.56
M010	Patient	NEG	SG+	2	2013	51.13	17.92	25.35	12.69	22.1	185.06	719.58	19.23	10.22	16	288.3	63.46	593.49	1.81	14.13	1.7	100.91	38829.6	1.71	6.57	61.48	6.52	106.27	8.52	3.41	14.15	5602.45	112.21	57.84	5182.04	316.01	272.12	44.95	7853.41	150.24	3.2	4159.01	21.03	43.13
M010	Patient	NEG	SG+	3	2013	53.32	16.83	25.35	11.41	39.64	214.35	870.6	145.14	10.96	20.43	288.67	67.1	521.16	2.21	15.2	1.33	103.57	36859.6	1.94	5.45	62.75	7.45	119.43	7.07	2.49	19.29	5345.07	166.37	48.37	5032.62	342.34	292.53	59.51	10354.9	162.48	3.23	4067.12	18.63	58.14
M010	Patient	NEG	SST-	1	2013	15.03	10.83	17.85	7.53	6.75	6.96	88.01	40.32	1.44	2.64	6.14	27.9	35.3	1.85	2.15	0.15	17.39	3517.49	1.08	5.5	37.56	2.26	2.78	4.46	1.37	8.55	1649.15	16.76	28.13	552.83	101.96	56.83	1.18	461.67	103.46	2.26	63.26	4.08	25.59
M010	Patient	NEG	SST-	2	2013	11.91	5.12	15.72	5.54	4.26	2.63	40.21	27.38	1.1	1.79	2.37	17.34	2.26	1.16	1.64	0.13	2.31	326.12	0.67	4.02	4.42	1.29	1.27	2.15	0.91	7.44	880.67	10.59	28.13	296.25	23.17	54.41	1.18	410.4	80.41	1.47	0.83	2.95	17.73
M010	Patient	NEG	SST-	3	2013	13.9	10.5	19.36	6.24	4.1	5.14	83.14	20.67	0.81	2.36	4.9	22.15	3.33	0.97	3.2	0.15	13.25	3168.42	0.79	4.47	7.38	2.57	3.17	3.49	1.78	5.94	1355.68	11.85	26.35	435.44	115.59	54.71	0.64	418.42	109.04	1.43	50.46	3.45	21.13
M010	Patient	NEG	SST+	1	2013	53.94	22.38	30.37	12.92	47.4	303.34	824.05	57.33	25.2	21.74	439.01	78.15	618.6	3.4	20.93	20.47	132.26	38133.7	4.67	6.93	69.31	7.81	246.02	6.66	3.48	33.95	6288.06	163.23	61.17	7334.12	394.82	288.61	51.42	8352.34	225.62	3.62	3744.02	22.4	46.86
M010	Patient	NEG	SST+	2	2013	44.12	19.91	28.88	13.36	30.4	281.68	780.31	63.83	18.64	18.63	429.74	76.3	571.51	2.01	20.42	8.89	114.3	39436.1	4.34	6.42	63.17	8.08	159.39	9.57	2.75	18.72	5572.74	107.54	43.2	6616	353.9	227.19	35.98	7627.45	177.84	2.94	3592.5	16.92	33.17
M010	Patient	NEG	SST+	3	2013	52.69	20.18	26.02	11.41	4.97	300.51	745.88	46.88	18.64	19.35	425.33	96.61	486.48	2.01	21.95	11.25	109.43	31656.5	3.99	7.24	65.66	7.08	203.31	7.79	4.06	21.14	4811.94	115.54	49.61	5144.71	364.74	237.81	41.18	6396.42	189.13	3.17	2971.48	17.6	71.3
M011	Patient	refused	ION+	1	2012	8.33	12.18	5.55	3.71	10.8	82.71	104.61	14.67	4.14	0.14	0.88	9.28	273.94	0	20.69	16	5.21	4944.86	0.45	1.25	0.02	0.46	25.14	0.01	2.45	0.09	141.38	12.34	4.48	480.23	22.16	6.23	0.3	351.22	10.81	0.6	124.14	1.23	19.67
M011	Patient	refused	ION+	2	2012	8.11	10.01	2.39	4.2	7.78	88.62	110.12	12.09	4.34	0.21	1.22	7.47	291.23	0	18.11	14.86	5.25	7111.28	0.36	1.12	0.02	1.41	16.99	0.01	1.61	0.09	283.94	12.86	11.86	728.24	24.88	5.88	0.3	539.61	14.25	0.52	173.8	1.23	23.74
M011	Patient	refused	ION+	3	2012	8.44	10.1	5.55	4.2	7.78	116.63	107.89	12.47	5.25	0.09	1.27	11.62	203.72	0	14.46	10.13	5.51	4885.29	0.27	0.81	0.02	0.83	15.74	0.01	1.82	0.09	196.86	13.6	4.48	624.42	25.14	7.81	0.3	352.8	12.53	0.43	145.99	1.23	24.97
M011	Patient	refused	Media-	1	2012	4.89	6.43	6.46	2.6	7.78	15.9	105.61	11.71	1.41	0.19	6.74	2.8	34.4	0	0.02	0.09	5.29	2277.81	0.3	2.09	0.02	1.21	0.09	0.01	0.04	0.09	699.76	5.1	0.29	288.16	33.51	2.26	0.3	128	10.81	0.35	63.46	1.23	2.1
M011	Patient	refused	Media-	2	2012	5.16	5.9	2.39	3.18	9.33	18.7	77.01	8.95	1.19	0.01	3.29	1.15	1.74	0	0.27	0.15	2.83	1263.82	0.25	3.86	0.02	0.36	0.09	0.17	0.04	0.09	788	5.24	9.68	209.38	18.6	2.74	0.3	87.42	16	0.64	38.06	1.23	5.81
M011	Patient	refused	Media-	3	2012	5.84	7.73	7.9	3.18	4.28	20.69	109.55	9.36	1.19	0.5	2.38	4.91	54.76	0	0.15	0.25	11.71	1377.63	0.35	4.02	1.39	0.18	0.09	0.17	0.04	0.09	755.57	5.64	0.29	288.82	28.79	2.42	0.3	98.59	8.26	0.39	40.3	1.23	6.18
M011	Patient	refused	SG+	1	2012	9.34	9.66	5.55	4.2	8.83	26.24	83.58	12.47	0.92	0.47	1.76	9.28	0	0	1.58	0.2	0.74	4921.94	0.22	0.54	2.53	0.83	2.04	0.01	0.39	2.51	264.81	19.21	0.29	410.77	4.29	8.42	0.3	344.86	16.88	0.52	136.65	1.23	14.4
M011	Patient	refused	SG+	2	2012	7.19	8.94	9.05	4.67	9.83	25.45	87.2	12.47	1.84	0.09	1.27	5.57	1.33	0	0.8	0.24	0.3	6970.62	0.16	0.34	0.02	0.64	1.13	0.17	0.12	0.09	315.54	19.68	0.29	372.16	1.89	8.55	0.3	503.32	15.12	0.27	205.4	1.23	15.37
M011	Patient	refused	SG+	3	2012	8.31	10.78	11.33	4.67	10.8	27.42	88.38	13.21	1.94	0.29	1.43	6.22	0.02	0	1.3	0.37	0.34	6293.89	0.14	0.54	0.02	0.83	1.28	0.01	0.23	0.09	362.34	22.74	8.51	412.72	2.24	8.5	0.3	486.56	16.44	0.68	204.38	1.23	17.52
M011	Patient	refused	SST+	1	2012	7.72	10.82	2.39	3.96	8.83	36.85	103.32	13.21	1.84	0.29	0.99	8.08	34.4	0	1.39	0.1	0.02	5723.77	0.19	0.54	0.02	0.09	1.44	0.01	0.08	0.09	318.87	25.73	2.78	576.61	7.9	8.68	0.3	315.27	12.53	0.35	76.45	1.23	21.83
M011	Patient	refused	SST+	2	2012	6.51	9.17	8.5	3.96	11.74	33.91	92.49	13.21	1.41	0.14	0.99	12.76	0.74	0	1.2	0.19	0.54	8400.99	0.35	0.72	0.02	0.27	1.44	0.58	0.08	0.09	362.34	23.42	4.48	513.12	4.55	7.7	0.3	439.63	11.67	0.52	144.95	1.23	14.73
M011	Patient	refused	SST+	3	2012	7.57	9.48	2.39	3.71	4.28	49.76	99.31	12.47	1.63	0.14	0.88	8.08	1.19	0	0.02	0.18	0.41	5679.88	0.19	0.34	0.02	0.01	1.13	0.01	0.04	0.09	287.62	23	0.29	451.1	2.24	8.22	0.3	408.56	9.96	0.76	105.22	1.23	18.68
M012	Patient	NEG	ION-	1	2013	83.09	12.35	22.15	7.53	7.33	49.77	193.44	61.26	4.85	5.82	22.3	193.17	38.68	7.07	178.55	2.26	46.94	7463.54	3.53	41.76	48.99	6.34	47.33	4.27	20.34	31.91	1255.47	15.22	1306.07	4209.74	1106.75	389.34	61.96	6932.63	610.32	11.32	173.73	4.45	29.56
M012	Patient	NEG	ION-	2	2013	76.21	12.77	20.79	9.78	9.75	43.03	198.84	20.67	3.62	3.2	16	186.84	55.49	5.38	181.55	4.54	40.68	5960.5	2.58	41.6	45.21	3.61	42.63	5.06	15.31	41.19	970.84	16.25	1344.2	4252.15	1070.78	378.64	75.81	6914.74	590.2	11.92	125.73	5.93	24.17
M012	Patient	NEG	ION-	3	2013	72.8	15.65	23.43	8.27	23.16	53.93	193.31	41.13	3.49	5.82	17.71	164.21	55.49	6.08	186.07	4.31	41.15	7092.68	3.73	37.24	57.12	5.19	38.43	6.66	16.38	33.13	991.79	17.49	1143.01	4605.04	1055.69	386.93	69.12	7059.02	660.28	11.58	174.95	4.45	32
M012	Patient	NEG	ION+	1	2013	90.12	16.75	30.52	14.54	32.93	4077.8	554.36	34.32	2508.27	15.61	109.01	125.06	47604.1	388.05	1000.59	316.57	339.49	24043.8	115.45	1508.1	70.51	7.63	799.44	10.63	557.05	19.48	7560.76	126.28	67.04	15613.9	6501.87	319.12	88.18	8931.93	886.28	4.97	9776.8	25.13	60.44
M012	Patient	NEG	ION+	2	2013	95.06	18.95	35.85	15.26	34.4	3921.39	536.06	28.46	3490.98	13.02	93.89	131.45	44550.1	335.14	989.8	263.49	339.13	21327.6	99.38	1636.29	80	6.15	777.37	11.92	502.84	24.75	5763.85	134.84	55.56	13354.4	7870.59	399.85	114.91	7862.47	890.66	4.28	8543.22	22.51	31.4
M012	Patient	NEG	ION+	3	2013	92.52	19.23	34.68	12.23	40.36	3581.29	556.72	161.06	3045.58	18.26	100.63	121.4	40710.8	430.83	971.67	285.02	330	18179.3	101.28	1596.13	84.35	6.24	772.78	13.45	564.51	21.23	5850.73	156.98	67.56	12265.2	7168.06	352.35	113.79	7446.11	951.68	4.87	8364.55	24.9	47.98
M012	Patient	NEG	Media-	1	2013	27.56	4.13	13.05	3.72	2.29	3.9	39.37	22.03	1.44	0.64	0.82	13.37	6.6	0.18	2.15	0.15	1.4	98.19	0.71	3.29	1.3	1.51	1.27	1.58	1.37	7.44	1913.14	9.94	27.25	8.15	36.02	142.07	5.09	663.36	193.26	1.54	2.44	2.05	19.48
M012	Patient	NEG	Media-	2	2013	27.61	3.75	15.97	4.78	0.64	2.63	41.51	25.7	0.98	0.06	0.6	14.68	2.04	0.64	1.81	0.16	0.23	112.51	0.65	3.46	5.18	0.31	1.27	2.15	0.53	3.08	919.71	6.16	18.33	7.79	32.01	120.37	4.52	769.26	202.23	1.43	1.06	1.93	11.47
M012	Patient	NEG	Media-	3	2013	25.33	2.84	15.22	5.54	2.54	2.88	45.27	22.03	0.81	0.06	0.1	20.75	2.58	0.64	2.32	0.2	0.64	94.61	0.63	2.74	7.38	1.51	2.58	3.1	0.99	2.18	644.32	12.45	33.09	8.93	33.64	122.43	5.25	612.81	200.92	1.81	1.32	2.44	12.66
M012	Patient	NEG	Media+	1	2013	91.18	19.16	32.09	10.04	39.88	200.92	730.77	3.9	24.26	11.77	198.89	96.61	88.73	1.68	10.74	4	28.36	38407.8	2.95	17.09	60.62	2.36	151.05	7.48	4.17	17.75	15150.9	197.25	66.51	8914.88	316.94	409.63	77.31	10252.6	251.6	3.82	2134.72	12.78	44.79
M012	Patient	NEG	Media+	2	2013	95.62	17.85	29.18	14.75	31.7	128.94	713.3	58.32	23.88	11.88	103.22	105.81	105.21	1.62	12.67	4.13	14.61	42817.6	2.17	10.99	70.91	4.61	97.77	10.2	4.42	17.55	17232.7	257.09	58.4	8804.95	311.7	425.89	110.28	15093.9	260.23	4.47	1732.67	15.31	26.28
M012	Patient	NEG	Media+	3	2013	86.55	16.34	30.37	12.35	39.4	136.18	654.87	68.56	20.11	8.92	123.83	127.8	82.12	2.21	12.02	3.5	16.66	33470.8	3.47	10.41	66.88	10.48	114.72	10.2	5.11	16.75	14385	244.23	61.71	7351.37	297.75	385.58	108.26	10613.1	246.82	4.01	1777.58	12.32	39.93
M012	Patient	NEG	SG-	1	2013	27.61	5.12	14.96	4.38	3.06	3.39	48.81	17.69	1.55	0.06	1.36	17.34	3.95	0.02	0.97	0.15	4.55	301.28	0.82	3.8	3.48	1.94	1.27	3.1	0.68	4.61	916.96	7.4	22.56	19.38	64.37	134.8	4.39	1102.8	204.84	1.78	2.29	2.69	17.27
M012	Patient	NEG	SG-	2	2013	24.09	3.38	13.62	3.95	3.34	4.16	48.09	14.14	0.98	0.64	0.1	19.37	45.43	0.64	1.22	0.11	1.1	336.77	0.74	2.95	5.18	0.75	1.51	1.96	1.29	1.66	1394.72	8.54	23.54	20.92	55.03	140.69	5.73	3598.58	179.73	1.74	2.65	1.41	10.18
M012	Patient	NEG	SG-	3	2013	29.62	5.63	20.19	7.37	2.67	4.95	62.21	0.64	1.38	2.08	7.7	27.16	35.3	0.05	2.67	0.2	4.46	614.57	0.82	3.76	37.56	2.99	2.58	3.01	1.14	5.29	2031.4	14.15	27.25	55.7	106.87	117.06	5.73	580.76	214.14	1.94	5.65	3.95	24.17
M012	Patient	NEG	SG+	1	2013	91.09	18.59	30.96	12.46	32.93	109.09	589.96	123	18.85	9.6	57.67	74.45	88.73	1.49	10.74	3.1	14.49	18268.8	2.27	11.81	56.21	5.58	65.48	6.87	3.37	14.69	7727.89	183.67	45.83	3683.1	334.28	322.33	65.06	6426.45	240.38	3.68	1332.04	15.31	35.71
M012	Patient	NEG	SG+	2	2013	77.76	15.65	28.88	9.91	23.16	86.25	482.23	50.49	19.07	10.92	67.59	68.93	173.74	1	10.61	2.79	12.86	29782.5	1.92	7.86	46.33	2.78	75.83	7.69	4.03	12.26	12552	180.93	54.98	6319.94	344	440.01	103.17	10295.4	180.48	3.4	2142.97	14.97	38.9
M012	Patient	NEG	SG+	3	2013	88.76	23.83	24.67	10.8	27.92	78.25	532.18	57.33	20.31	7.53	34.87	91.08	95.33	1.16	8.78	0.64	9.67	25878.5	1.43	9.5	48.47	8.71	63.69	5.06	3.22	14.26	11551.1	192.04	54.4	4824.08	305.93	419.76	84.24	11156.4	214.69	3.23	1548.94	14.85	49.52
M012	Patient	NEG	SST-	1	2013	35.23	11.71	23.25	8.41	7.64	9.17	87.93	27.92	1.21	5.32	5.16	55.43	5.59	1.29	3.75	0.23	16.37	1594.4	1.17	6.23	42.26	3.61	3.36	4.46	2.04	11.56	5624.25	18.21	34.64	302.75	265.46	151.62	3.77	741.15	260.23	3.48	45.26	4.33	25.24
M012	Patient	NEG	SST-	2	2013	32.44	7.13	16.21	5.9	3.63	4.49	55.98	22.68	0.98	0.06	0.1	22.85	4.37	0.64	2.32	0.16	1.85	269.32	0.99	4.25	28.06	0.86	1.95	3.49	2.78	6.86	1396.75	9.94	22.56	17.93	64.07	130.24	4.13	461.67	208.93	2.14	1.96	2.18	16.81
M012	Patient	NEG	SST-	3	2013	30.81	6.58	20.19	6.58	3.94	4.42	68.46	34.77	0.81	1.07	5.61	41.86	55.49	0.77	2.67	0.21	2.8	1236.92	0.65	2.78	33.5	1.72	2.37	2.53	1.25	4.07	1964.88	13.6	25.43	78.4	136.85	130.07	2.29	919.5	199.06	1.94	44.11	4.08	21.13
M012	Patient	NEG	SST+	1	2013	89.96	20.7	26.35	12.92	16	142.18	604.3	41.13	27.31	8.46	83.05	94.77	131.43	1.32	12.28	5.29	13.84	31560.5	2.79	12.41	70.51	6.15	111.62	9.36	3.52	16.15	15147.6	196.28	61.71	7732.05	345.57	417.24	69.79	9401.69	266.46	3.48	1778.94	13.7	46.86
M012	Patient	NEG	SST+	2	2013	90.46	19.37	29.78	9.25	8.77	123.7	602.99	35.67	25.02	7.53	76.78	91.08	160.76	1.62	11.12	3.85	12.06	34587.2	1.92	11.22	60.62	4.81	93.99	9.67	3	14.9	14092.4	220.95	55.56	7070	316.43	458.22	90.61	10510.1	245.35	3.46	1572.61	12.78	34.88
M012	Patient	NEG	SST+	3	2013	88.93	21.96	28.57	11.17	37.9	148.75	661.43	185.36	24.45	10.59	101.93	107.65	121.62	1.65	14.67	7.07	16.88	21621.3	2.5	14.6	66.07	6.24	96.6	9.46	5.97	23.63	9338.16	330.05	68.59	4983.78	373.81	434.99	122.83	7163.18	269.03	3.93	1259.66	12.55	40.18
M013	Patient	POS	ION+	1	2012	134.1	11.45	14.68	7.45	13.55	1527.94	790.14	30.45	1105.73	0.5	31.6	22.55	5750.45	48.99	392.42	140.11	210.65	13557.5	8.45	232.62	3.6	1.89	758.76	0.32	62.68	7.82	1890.5	203.1	27.33	6682.33	6838.19	812.58	541.13	27440.1	461.74	0.68	1569.16	1.23	63.45
M013	Patient	POS	ION+	2	2012	127.35	11.16	11.33	7.09	15.28	1334.05	748.35	19.49	1107.3	0.5	29.09	23.61	8895.68	34.37	351.37	98.67	203.51	18617.1	6.04	330.07	1.39	2.68	631.36	0.32	58.28	14.65	2615.31	216.57	22.69	8579.97	5621.29	825.42	498.36	48867.9	479.68	0.52	2074.67	1.23	55.97
M013	Patient	POS	ION+	3	2012	179.29	16.36	14.68	11.13	20.53	2291.99	1368.38	37.14	1548.18	0.67	43.02	32.96	12248.5	54.29	454.03	182	282.45	18589.1	9.61	442.17	5.62	1.6	863.16	0.83	77.08	19.66	2600.51	249.67	30.25	10786.2	6995.58	1137.34	676.64	79396.6	1092.29	1.18	2405.62	4.53	46.28
M013	Patient	POS	Media-	1	2012	27.63	5.01	10.49	5.11	12.66	38.81	301.62	8.53	1.63	0.67	16.17	6.85	1.33	0	0.59	0.13	40.33	2527.12	0.27	5.74	0.02	0.83	0.64	0.45	0.16	4.2	7795.24	130.35	11.86	575.97	238.12	93.64	18.45	2725.02	229.51	0.35	61.28	1.23	29.79
M013	Patient	POS	Media-	2	2012	34.98	3.6	5.55	3.18	1.2	13.47	175.58	5.9	0.86	0.19	1.43	1.15	0.74	0	0.02	0.1	1.41	477.08	0.25	2.09	0.02	0.46	0.29	0.01	0.08	3.03	3019.19	45.72	0.29	222.96	45.39	107.34	44.13	2948.35	232.03	0.27	5.38	1.23	11.86
M013	Patient	POS	Media-	3	2012	45.23	4.3	5.55	1.95	1.2	15.49	203.58	0.79	0.97	0.05	0.15	1.15	64.68	0	0.02	0.13	0.32	288.28	0.22	1.84	0.02	0.46	0.09	0.01	0.04	2.24	3136.09	41.82	0.29	245.26	36.16	141.04	53.78	3053.86	382.29	0.19	33.55	1.23	8.42
M013	Patient	POS	SG+	1	2012	164.93	12.26	7.9	6.34	7.78	80.34	1097.05	25.9	5.34	0.5	25.28	13.88	74.46	0	1.39	0.35	8.73	12960.2	0.3	4.18	4.63	0.27	22.17	0.45	0.39	21.05	4005.04	842.69	11.86	2070.7	183.71	876.99	576.02	21634	448.44	0.68	278.75	1.23	45.09
M013	Patient	POS	SG+	2	2012	134.46	11.94	8.5	6.34	13.55	150.7	2494.68	15.38	7.41	0.72	89.15	12.76	158.75	0	0.8	0.32	27.56	17858.1	0.36	5.04	3.08	0.46	26.73	0.01	0.46	21.23	5345.39	685.63	19.37	4562.73	236.55	1129.55	493.59	39181.4	527.09	0.68	764.8	1.23	59.21
M013	Patient	POS	SG+	3	2012	172.23	16.9	10.49	9.78	18.57	140.56	1683.5	17.13	7.92	0.56	37.11	17.19	103.2	0	2.7	0.37	11.27	18204.3	0.36	5.35	5.62	1.79	21.13	0.58	0.75	18.49	5873.35	757.08	19.37	3535.99	219.9	1053.31	525.24	55527.5	1026.21	1.01	334.23	3.58	71.98
M013	Patient	POS	SST+	1	2012	124.2	11.98	9.56	6.72	17.77	188.05	2117.28	35.42	9.94	4.81	303.78	15	308.43	0	2.52	8.46	93.64	18945.7	0.42	5.74	0.02	1.31	89.77	0.45	1.19	57.15	5231.4	750.81	17.62	5684.9	309.06	997.14	568.21	27533.7	450.65	0.6	530.43	1.23	59.36
M013	Patient	POS	SST+	2	2012	121.25	10.05	9.56	6.72	18.57	128.46	1686.98	13.95	7.04	4.4	235.29	12.76	212.6	0	3.43	5.82	91.23	20957.2	0.33	5.35	1.39	1.7	58.81	0.32	0.39	42.28	6165.75	754.81	13.89	5139.9	264.86	796.1	353.31	26099.1	378.1	0.68	899.52	1.23	46.61
M013	Patient	POS	SST+	3	2012	143.08	20.54	13.46	9.14	30.93	357.73	18674.3	28.95	13.92	3.73	368.54	21.49	308.43	0	4.14	5.79	96	24050.3	1.01	10.38	6.11	1.41	78.2	0.83	1.04	45.59	7243.16	838.47	21.05	8712.23	427.15	1177	412.12	60609.9	981.52	1.09	1085.81	6.05	78.62
M014	Patient	NEG	ION+	1	2012	93.79	15.52	13.78	9.46	13.99	2436.78	492.31	21.47	2490.01	0.29	20.12	24.14	8284.78	58.22	319.78	118.82	283.46	5367.38	9.74	212.38	3.6	1.02	670.94	0.17	82.54	5.83	750.52	112.26	24.27	175.86	11110.2	713.52	450.07	2018.03	486.93	0.64	2659.66	1.23	47.78
M014	Patient	NEG	ION+	2	2012	106.12	11.53	12.8	8.82	13.55	2790.08	479.87	22.75	2765.9	0.53	18.71	20.43	13055.9	66.94	357.08	150.92	298.24	10062.8	11.92	228.24	2.53	3.47	653.45	0.45	98.11	6.95	1512.8	117.95	25.82	10796.5	12747.6	832.33	406.87	36857.1	547.42	0.68	2795.81	2.3	45.94
M014	Patient	NEG	ION+	3	2012	125.97	10.99	12.09	7.81	11.74	2765.54	465.78	19.49	2560.62	0.78	21.31	20.43	10532.5	73.94	399.56	143.75	278.65	7539.37	14.94	200.42	5.62	2.38	775.23	0.58	82.85	6.21	1156.53	133.51	22.69	11484.8	16556.7	910.46	502.95	22176.9	602.47	0.85	2493.04	2.3	39.76
M014	Patient	NEG	Media-	1	2012	11.22	2.46	2.39	1.15	1.2	11.64	57.7	2.83	0.12	0.14	2.59	1.15	0.42	0	0.02	0.15	0.82	442.27	0.14	1.17	0.02	0.46	0.09	0.01	0.04	0.09	1222.11	4.35	0.29	296.15	53.93	31.26	0.3	945.92	75.84	0.19	33.55	1.23	4.69
M014	Patient	NEG	Media-	2	2012	10.17	0.09	2.39	1.95	1.2	3.42	41.4	0.79	0.05	0.05	0.08	1.15	34.4	0	0.02	0.13	0.02	81	0.14	1.08	0.02	0.64	0.09	0.01	0.04	0.09	325.42	1.42	0.29	237.17	0.52	32.12	0.3	1507.88	77.93	0.19	0.48	1.23	0.28
M014	Patient	NEG	Media-	3	2012	12.51	2.22	2.39	0.62	1.2	6.88	59.32	0.79	0.19	0.14	0.08	1.15	0.42	0	0.02	0.1	0.19	140.78	0.19	0.9	0.02	0.83	0.09	0.01	0.04	0.09	526.72	1.42	0.29	217.53	12.99	45.21	0.3	1606.02	158.54	0.19	36.93	1.23	3.57
M014	Patient	NEG	SG+	1	2012	94.23	10.27	9.56	7.09	6.69	91.39	442.74	11.71	13.56	0.14	9.25	8.69	34.4	0	1.58	0.19	3.48	5536.81	0.22	2.82	0.02	0.83	14.91	0.01	0.23	11.17	2275.82	309.45	19.37	1819.03	229	587.47	538.73	22167.5	363.94	0.6	225.63	1.23	37.89
M014	Patient	NEG	SG+	2	2012	102.75	10.87	8.5	5.94	10.8	76.8	431.97	30.75	10.17	0.26	6.74	6.85	98.47	0	1.3	0.42	3.12	8522.61	0.25	2.99	0.02	1.21	16.63	0.32	0.23	18.36	2999.76	302.89	11.86	2867.38	216.14	634.65	411.93	29729.1	385.64	0.6	246.76	1.23	39.76
M014	Patient	NEG	SG+	3	2012	113.15	12.74	12.09	7.81	10.8	135.71	551.25	15.03	17.76	0.29	26.12	10.46	103.2	0	2.15	0.29	4.38	10905.4	0.3	4.73	0.02	0.83	23.43	0.32	0.31	28.98	3245.61	367.25	15.8	3731.45	323.27	874	502.22	39826.4	595.02	0.85	507.38	1.23	53.73
M014	Patient	NEG	SST+	1	2012	103.11	8.06	9.56	5.94	9.83	113.84	475.17	23.39	12.66	0.78	55.17	9.28	121.96	0	0.8	0.9	6.99	11407.4	0.27	4.33	1.39	1.41	40.65	0.32	0.46	58.05	3053.7	386.72	7.28	4271.39	309.44	619.84	469.78	27202.1	289.53	0.6	420.35	1.23	31.51
M014	Patient	NEG	SST+	2	2012	95.05	10.18	7.23	5.53	10.8	73.85	425.38	10.94	8.84	0.19	5.71	8.08	103.2	0	1.78	0.42	2.74	10552.8	0.27	3.46	0.02	0.01	22.51	0.25	0.23	44.54	3930.82	383.92	13.89	4127.08	218.34	767.8	481.3	38474.4	289.94	0.43	324.37	1.23	43.09
M014	Patient	NEG	SST+	3	2012	115.14	14.22	10.49	8.49	18.17	145.42	608.96	21.47	16.51	0.34	8.98	15.55	93.71	0	2.24	1.12	4.66	12001.9	0.39	4.18	1.39	1.79	34.2	0.17	0.75	44.54	4147.17	427.1	15.8	4137.89	354.1	854.79	432.79	55988.6	708.44	0.93	252.78	4.53	61.56
M015	Patient	NEG	ION+	1	2012	83.41	12.58	14.09	8.82	25.47	14.43	4022.23	731.78	27.13	2720.06	0.78	82.88	39.08	19551.7	36.77	658.79	346.06	230.28	5.04	18310	24.87	722.79	5.13	7.03	1316.29	0.58	220.37	6.58	2117.06	200.12	39.71	7233.42	5241.16	261.81	550.57	901.07	15.72	0.76	4322.37	8.93	65.16
M015	Patient	NEG	ION+	2	2012	100.62	11.03	11.33	7.45	31.5	10.8	2675.06	695.86	19.49	3194.61	0.56	50.89	33.98	13112.5	35.12	657.43	299.32	219.73	5.72	14731.6	33.4	572.43	2.53	1.6	1389.06	0.52	160.16	7.3	1623.17	210.74	31.67	4661.34	5103.15	368.42	444.06	699.26	12.36	0.85	3165.46	6.7	49.43
M015	Patient	NEG	ION+	3	2012	130.53	13.06	11.33	9.78	20.73	12.66	3451.78	767.53	33.98	3314.2	1.01	48.87	49.19	11672.9	52.62	888.98	308.08	277.68	5.16	12277.9	52.45	591.93	10.28	2.97	1492.63	0.58	196.78	9.31	1198.48	235.21	40.98	3747.01	5931.89	506.13	322.9	1044.54	10.72	1.34	2941.62	11.69	51.53
M015	Patient	NEG	Media-	1	2013	44.16	4.71	15.72	5.54	24.14	4.62	127.31	164.25	1.32	0.93	2.37	37.84	3.12	0.57	2.58	0.24	5.4	2597.43	0.77	12.41	32.57	1.94	3.92	3.68	1.22	7.44	1244.48	14.15	39.07	279.49	69.7	121.32	30.73	2278.66	251.6	1.71	3.22	3.2	37.06
M015	Patient	NEG	Media-	2	2013	78.35	5.32	18.94	2.99	16	6.14	167.49		1.21	4.28	3.05	31.63	3.12	25.39	2.5	0.2	9.92	3762.42	1.41	17.99	32.57	0.64	3.74	4.66	1.1	9.08	3205.95	20.93	29.84	30.54	87.93	157.21	63.34	3570.05	327.63	1.57	4.33	5.32	41.18
M015	Patient	NEG	Media-	3	2013	51.45	5.52	20.19	4.38	3.06	5.14	181.68	33.86	0.53	0.93	5.79	59.86	4.78	0.51	2.32	0.18	15.1	4889.18	0.58	15.7	30.51	0.42	0.16	3.78	0.76	8	2464.77	19.6	53.22	41.82	117.58	102.57	42.32	2669.91	256.19	1.78	40.66	2.69	22.69
M015	Patient	NEG	Media+	1	2013	159.18	21.47	34.28	13.58	2.67	127.25	1123.14		45.82	11.77	80.15	200.39	111.78	2.8	14.8	4.92	26.46	56463.4	3.19	15.51	78.42	6.52	106.63	8.73	4.82	43.64	9165.3	424.14	75.63	8481.87	266.08	813.74	369.01	29514.1	494.47	3.79	2349.1	21.72	2.47
M015	Patient	NEG	Media+	2	2013	156.77	18.8	31.67	14.43		120.01	1322.22	42.32	45.45	14.83	78.04	176.89	154.25	2.27	20.17	4.54	26.06	84876.9	3.71	15.45	68.1	11.96	141.83	8.83	3.73	37.68	11594.1	456.97	62.26	9941.67	258.39	805.33	293.61	43755.2	534.72	4.92	2792.36	17.15
M015	Patient	NEG	Media+	3	2013	166.48	22.68	28.26	13.36		170.27	1484.95		50.89	16.19	163.9	183.23	186.7	3.2	20.17	5.73	33.35	65682.2	2.93	15.57	79.61	13.94	188.95	10.84	4.79	46.96	8248.83	426.36	58.96	8842.34	287.26	913.71	280.58	27406.7	593.95	3.74	2719.1	18.63
M015	Patient	NEG	SG-	1	2013	45.03	13.19	20.19	8.12	0.64	8.2	251.88	128.05	1.27	3.47	6.14	45.99	4.37	1.03	3.38	0.28	35.15	8530.58	0.82	17.21	38.28	2.78	2.37	5.06	1.82	10.72	3373.75	23.05	47.11	451.69	165.5	159.53	23.84	2563.28	284.04	2.01	68.54	3.95	2.47
M015	Patient	NEG	SG-	2	2013	41.87	9.03	21.77	9.38	0.99	7.23	175.65	41.53	0.87	1.22	3.98	45.99	3.75	0.57	3.84	0.22	12.78	3659.44	0.74	19.23	7.38	1.94	3.55	3.88	1.59	11.56	1625.53	18.21	41.85	268.28	98.22	117.34	25.62	1958.51	254.91	1.68	5.89	2.95	20.32
M015	Patient	NEG	SG-	3	2013	43.85	11.05	18.29	6.9	3.06	6.96	211.89	71.98	1.21	7.29	3.98	49.37	3.12	0.77	3.47	0.23	22.56	5542.38	0.82	17.63	7.38	3.2	3.17	4.86	1.93	9.08	1507.46	18.68	37.63	297.18	133.31	164.79	19.94	1664.3	271.96	1.54	53.94	3.2	9.48
M015	Patient	NEG	SG+	1	2013	155.18	19.09	28.73	14.22	1667.53	121.94	1216.83	173.2	32.67	14.54	69.53	187.75	334.32	3.17	13.6	2.73	27.2	78404.2	2.01	16.67	74.09	8.36	112.71	11.27	2.64	32.37	10568.1	466.04	62.26	8448.96	256.7	753.66	346.15	44169.6	489.12	2.79	3527.9	18.98	64.14
M015	Patient	NEG	SG+	2	2013	173.26	16.75	30.96	15.06	32.93	118.42	1230.3	916.11		14.24	64.44	149.68	315.19	2.01	11.25	1.61	28.33	57889.3	1.51	15.03	62.33	7.08	99.44	8.1	3.44	28.63	8261.25	431.15	66.51	7521.54	260.87			28627.3	524.83	2.67	3151.3	16.23	69.09
M015	Patient	NEG	SG+	3	2013	186.14	20.96	36.62	13.36	3.63	117.08	1357.88		32.92	13.02	83.83	149.68	251.17	1.26	12.41	1.81	31.27	52082.3	1.75	15.21	64.42	5.19	110.57	9.57	1.97	30.05	6651.88	444.19	63.34	6089.76	266.17	824.29	223.79	25977.7	512.78	3.34	2602.13	22.51
M015	Patient	NEG	SST-	1	2013	42.58	13.59	30.52	10.17	35.24	20.3	840.17	48.34	2.74	13.53	77.38	105.81	11.6	1.45	5.39	0.37	309.89	34397.1	1.19	41.09	59.33	1.07	6.26	8.94	3.26	14.04	23464.2	69.66	71.14	1957.61	924.88	188.59	37.03	3102.25	363.59	3.11	283.29	6.17	25.94
M015	Patient	NEG	SST-	2	2013	40.59	7.9	20.79	8.97	4.97	5.61	240	58.65	0.98	4.28	4.17	87.39	9.17	0.84	4.21	0.08	11.74	7448.9	0.65	13.5	8.32	1.83	2.58	5.65	1.59	11.32	1833.69	21.37	48.37	336.95	202.3	128.79	8.11	1991.53	274.7	1.94	53.94	4.95	16.81
M015	Patient	NEG	SST-	3	2013	48.36	14.08	25.01	8.97	4.6	11.24	570.78	129.31	0.98	7.65	37.51	125.97	6.8	1.55	5.49	0.4	120	20292.8	1.05	26.86	48.47	4.21	4.73	7.48	2.34	11.32	10054.4	39.18	57.84	729.65	501.02	155.27	18.46	1831.59	316.26	2.67	143.27	5.68	50.39
M015	Patient	NEG	SST+	1	2013	155.83	17.15	29.93	15.06	55.08	131.91	1280.58	67.62	41.6	15.22	81.4	193.17	289.63	1.75	14.4	3.87	28.67	86175.8	2.99	13.99	72.5	12.56	133.61	6.06	3.59	42.42	12069.1	451.73	64.94	10791.3	265.99	682.31	286.93	51288.5	504.2	4.44	3718.38	19.89	90.57
M015	Patient	NEG	SST+	2	2013	172.38	24.76	29.18	14.85	7.99	128.1	1236.33		39.16	15.52	116.69	170.56	244.74	2.87	9.5	8.62	30.16	75649.9	2.4	13.02	60.62	13.51	121.33	7.07	4.46	36.38	11212.1	427.43	76.61	9970.89	232.88	831.62	251.04	35318.7	466.15	2.17	3353.72	12.78
M015	Patient	NEG	SST+	3	2013	189.09	21.9	27	13.58	3.94	160.81	1057.48		53.82	15.61	154	193.17	302.41	3.6	17.58	4.46	32.14	65228.4	2.96	15.09	64	7.45	153.86	13.01	2.93	37.25	8512.83	415.73	60.07	9737.93	258.03	886.04	246.35	27633.3	526.64	3.87	3239.35	19.2	4689.26
M016	Patient	POS	ION-	1	2013	42.1	15.65	26.02	9.25	9.23	25.51	187.93	55.99	7.06	7.53	18.87	173.27	321.57	6.97	132.2	1.39	108.59	15289.5	1.78	36.87	44.06	1.29	27.9	6.46	5.04	15.74	622.67	18.68	188.31	3717.32	464.44	277.55	31.99	3856.46	294.11	4.81	664.74	4.45	50.82
M016	Patient	POS	ION-	2	2013	41.74	16.83	24.67	10.8	31.06	26.63	186.79	67.62	4.43	6.07	13.14	171.46	219	4.73	102.47	2.24	86.74	11884.5	1.81	30.82	45.21	5.39	23.95	5.65	4.46	14.26	496.02	16.25	201.59	2651.78	394.25	222.01	10.42	2594.51	308.57	4.12	365.05	6.66	56.57
M016	Patient	POS	ION-	3	2013	30.09	6.26	21.19	6.24	32.63	19.85	169.93		3.88	4.15	9.72	133.28	180.23	5.11	103.56	2.21	82.69	12752.6	1.57	36.39	45.21	0.64	18.56	7.28	3.37	9.34	432.42	14.15	182.03	2870.71	370.14	217.67	35.98	2759.18	297.22	4.28	359.99	4.7	66.65
M016	Patient	POS	ION+	1	2013	42.82	17.46	35.07	12.46	45.73	1062.82	333.79	92.98	663.92	10.26	18.79	113.15	42390.5	85.51	789.31	94.31	371.03	24265.3	7.72	52.71	67.29	8.54	516.68	8.31	84.58	15.11	1334.81	57.35	54.4	4229.79	683.72	252.04	45.8	3931.08	304.9	3.62	6627.94	11.62	38.38
M016	Patient	POS	ION+	2	2013	40.86	12.98	26.68	15.67	45.52	944.53	338.3	149.28	538.54	8.58	17.56	78.15	30538.9	72.91	696.65	97.68	327.53	20513.6	9.32	52.01	49.5	2.36	493.58	9.57	80.55	10.84	1195.24	64.32	47.11	3407.01	644.02	200.34	30.73	3681.74	269.57	2.64	4377.91	10.69	25.59
M016	Patient	POS	ION+	3	2013	39.27	11.38	31.53	13.25	1.33	980.93	322.71	23.31	582.13	7.76	18.18	86.47	28005.7	73.16	626.11	94.02	307.46	16889.1	9.62	56.55	66.48	0.75	486.76	8.31	72.41	13.5	1092.09	53.24	48.37	3175.01	613.57	236.05	28.7	2938.59	279.65	3.08	4358.43	8.57	138.3
M016	Patient	POS	Media-	1	2013	14.1	6.8	18.51	7.53	4.26	3.71	159.08	35.67	2.26	5.57	2.27	24.99	1.38	3	3.38	0.2	6.87	4269.46	0.82	7.55	29.35	1.72	2.37	3.88	1.52	8.81	3635.07	26.57	39.07	560.83	43.49	64.19	1.72	1104.28	108.05	1.91	1.02	4.7	22.69
M016	Patient	POS	Media-	2	2013	11.47	3.57	17.62	4.78	2.41	4.62	135.45	52.59	0.87	0.35	2.27	12.07	2.26	1.68	2.07	0.16	4.93	3675.41	0.65	6.13	5.18	0.64	0.16	2.53	0.99	4.61	4208.73	28.77	33.87	411.89	33.64	48.31	2.88	853.37	83.27	1.98	1.11	2.82	2.47
M016	Patient	POS	Media-	3	2013	11.83	4.23	18.94	1.44	1.8	3.39	142.44	41.13	1.1	1.51	1.57	20.75	1.61	1.42	2.5	0.1	4.36	3915.25	0.61	4.61	4.42	0.75	1.27	3.3	1.07	4.96	3296.23	17.25	24.5	396.44	31.59	40.19	1.82	1022.19	93.42	1.25	0.93	1.93	14.84
M016	Patient	POS	Media+	1	2013	32.21	12.56	30.67	10.04	6.24	35.51	317.12	60.61	4.29	10.04	13.14	76.3	48.79	4.62	8.9	0.38	16.52	30742.7	0.95	2.61	54.37	3.41	12.66	5.96	2.64	13.61	2554.61	80.76	47.11	2698.69	75.7	251.75	23.84	4857.98	114.2	3.23	885.83	7.14	11.47
M016	Patient	POS	Media+	2	2013	29.8	11.27	25.18	6.58	1.8	34.23	312.09	56.33	4.71	4.54	6.49	68.93	9.47	1.75	5.79	0.24	11.25	26540.2	0.79	1.8	46.33	1.72	7	4.66	1.37	9.47	2133.07	80.1	29.84	2308.13	60.09	275.26	21.78	4144.02	94.23	2.57	737.03	6.41	7.98
M016	Patient	POS	Media+	3	2013	28.96	13.59	23.25	10.3	27.54	35.89	318.48	28.98	4.57	5.06	10.87	72.6	38.68	1.68	5.69	0.31	13.72	27730.6	0.74	2.66	47.41	2.99	8.87	4.56	2.27	8.28	2231.58	82.08	44.52	2214.03	70.28	272.41	31.68	4655.34	95.03	2.88	810.95	6.41	18.62
M016	Patient	POS	SG-	1	2013	15.57	14.18	21.77	8.97	7.33	7.5	345.39	54.64	0.75	7.05	20.78	42.68	5.39	3.2	4.5	0.23	60.91	8661.99	1.44	7.92	45.21	4.41	3.74	6.87	2.19	12.83	4097.97	36.95	40.47	882.82	113.11	64.12	1.91	769.26	110.63	2.94	96.34	4.45	24.89
M016	Patient	POS	SG-	2	2013	9.13	8.35	18.94	5.36	1.1	4.82	147.51	47.98	0.75	2.08	2.17	31.63	2.58	1.75	2.32	0.18	4.32	2931.35	0.77	4.61	41.63	0.42	1.62	4.46	1.22	8.28	2787.39	27.32	24.5	419.15	28.19	84.17	1.82	677.08	82.45	2.01	1.42	2.95	5.2
M016	Patient	POS	SG-	3	2013	10.88	10.83	20.79	5.17	3.34	6.89	255.65	30.51	1.1	2.64	4.72	27.16	2.9	0.9	2.85	0.17	37.63	6421.79	0.57	4.79	34.38	2.15	3.36	4.07	1.52	10.47	3301.97	34.79	27.25	684.23	72.01	94.32	1.63	602.19	90.99	1.94	58.59	3.7	22.3
M016	Patient	POS	SG+	1	2013	33.8	20.44	34.81	14.43	22.64	27.53	327.13	124.58	2.98	13.84	15.53	93.85	52.14	6.01	14.27	1.06	15.37	19194.7	1.19	4.52	48.47	7.08	11.81	7.07	4.03	17.45	1534.25	87.07	50.83	1615.76	57.9	191.43	32.6	4535.98	114.59	3.05	968.95	15.08	52.09
M016	Patient	POS	SG+	2	2013	28.07	13.69	22.52	7.83	5.78	30.31	298.79	23.31	4.15	7.65	8.04	54.55	19.98	2.6	6.75	0.24	11.66	19596.3	0.77	1.8	49.5	2.57	7.79	4.46	2.15	12.49	1811.76	72.89	29.84	1315.52	53.41	262.73	31.37	3954.8	93.22	2.39	972.91	9.28	32
M016	Patient	POS	SG+	3	2013	28.17	16.17	24.32	9.52		25.96	265.96	14.14	3.62	9.6	4.72	45.15	21.46	1.23	5.49	0.24	11.17	16120.5	1.19	1.96	41.63	2.68	11.17	6.06	2.34	10.72	1400.81	59.5	36.15	1103.65	54.71	194.98	9.09	2785.27	97.65	2.51	735.07	10.69	42.17
M016	Patient	POS	SST-	1	2013	14.09	12.35	20.39	7.53	4.97	5.74	211.17	57.33	1.27	5.06	2.66	24.27	4.78	4.45	4.02	0.28	13.1	4588.8	1.02	6.42	37.56	2.26	3.27	5.06	1.93	13.61	3159.06	29.3	44.52	759.24	69.26	106.77	1.18	711.03	113.41	3.11	4.56	3.2	19.9
M016	Patient	POS	SST-	2	2013	14.34	16.17	23.43	8.12	7.03	15.19	538.32	71.36	1.21	8.92	46.1	36.26	4.78	2.8	4.69	0.22	73.14	16341.4	1.1	8.94	49.5	1.51	3.55	5.86	3.22	11.08	9959.18	64.11	44.52	942	143.72	87.4	2.88	1101.33	109.04	2.64	160.9	9.28	21.13
M016	Patient	POS	SST-	3	2013	9.53	8.69	13.05	6.07	2.8	4.55	229.51	44.64	0.98	2.92	4.17	34.7	5.59	1.94	3.56	0.2	10.09	6059.83	1.05	4.84	24.74	0.86	3.46	4.07	1.29	7.58	3296.23	29.47	20.51	469.7	75.98	61.2	2.19	529.74	88.56	2.07	40.66	4.7	2.47
M016	Patient	POS	SST+	1	2013	37.98	13.89	31.1	8.97	29.02	46.85	346.41	38.68	3.11	6.44	12.66	94.77	13.13	4.35	7.4	0.4	16.04	22955.3	1.19	2.53	41.63	1.72	10.8	6.26	3.15	16.15	1741.37	94.38	41.85	2169.7	77.52	190.03	9.91	3862.12	121.69	2.85	754.01	10.57	39.93
M016	Patient	POS	SST+	2	2013	33.06	18	25.01	10.68	240.75	33.32	299.44	44.64	2.98	5.57	11.2	81.85	14.74	3.27	6.42	0.41	14.11	19868.1	1.61	3.2	53.43	15.57	11.09	6.06	2.64	15.74	1458.77	77.32	40.47	939.43	67.21	167.93	3.42	2785.27	117.75	3.11	496.9	8.1	38.38
M016	Patient	POS	SST+	3	2013	31.09	15.65	23.07	9.52	27.54	41.66	284.77	32.93	3.49	5.32	8.21	74.45	14.18	2.27	9.26	0.35	8.72	25085.5	1.08	2.29	40.34	2.78	9.48	7.69	2.93	12.03	2087.27	69.15	40.47	1913.7	65.87	219.26	5.4	3836.08	91.4	2.07	825.37	7.86	20.73
M017	Patient	NEG	ION+	1	2012	166.65	11.28	14.09	9.46	13.55	3254.18	826.06	16.78	9875.2	1.55	62.5	32.96	13043.3	85.53	1175.5	431.56	275.98	23131.4	31.73	569.65	8.46	2.38	1450.27	0.96	184.46	12.78	2972.96	267.1	24.27	17324.7	19921.1	1085.89	1038.21	36507.2	763.32	0.85	5454.38	7.3	46.7
M017	Patient	NEG	ION+	2	2012	151.04	9.79	12.8	10.39	12.66	3641.88	818.79	25.59	9097.92	0.84	44.38	26.75	13351.7	0	1146.53	426.89	286.28	25291.9	32.82	606.24	7.53	3.37	1531.49	0.71	171.39	11.32	3415.91	286.73	25.82	15928	18770.2	1056.05	863.04	33065.5	879.72	1.22	5548.63	6.7	30.01
M017	Patient	NEG	ION+	3	2012	127.51	9.44	13.14	8.49	13.99	3002.49	739.81	22.43	9308.29	0.56	37.61	22.55	14237.4	68.76	1017.28	342.36	245.77	29145.9	25.79	501.05	7.53	3.77	1277.99	0.58	165.99	10.41	3278.7	249.85	28.8	17353.6	14458.1	686.88	1121.77	45979.5	688.54	0.93	5820.26	4.08	36.46
M017	Patient	NEG	Media-	1	2012	19.81	1.89	2.39	2.6	1.2	5.17	58.36	0.79	0.39	0.26	0.08	1.15	54.76	0	0.02	0.15	0.02	147.21	0.14	2.99	0.02	0.64	0.09	0.17	0.23	10.56	283.94	1.42	4.48	308.79	9.64	36.75		923.97	161.24	0.52	2.73	1.23	3.2
M017	Patient	NEG	Media-	2	2012	13.55	0.89	2.39	1.95	1.2	5.17	58.36	1.57	0.26	0.24	0.41	1.15	88.94	0	0.02	0.15	0.23	136.5	0.22	1.84	0.02	0.46	0.09	0.01	0.08	8.5	395.99	1.42	4.48	262.74	9.27	41.67	16.82	1302.06	144.01	0.27	2.2	1.23	0.28
M017	Patient	NEG	Media-	3	2012	15.55	1.89	2.39	1.95	6.69	11.85	78.97	4.45	0.26	0.14	0.41	1.15	54.76	0	0.02	0.13	1.13	360.82	0.14	2.66	0.02	0.01	0.09	0.01	0.04	20.93	1106.82	4.01	7.28	351.77	42.9	57.23	24.14	1262.5	178.09	0.27	33.55	1.23	3.2
M017	Patient	NEG	SG+	1	2012	130.95	10.44	9.56	7.45	12.2	134.5	907.24	5.9	35.34	1.86	121.87	16.1	199.26	0	3.6	0.64	14.71	15374.1	0.3	11.07	6.59	1.12	91.66	0.39	0.61	30.27	4630.04	630.93	15.8	5513.38	444.14	701.35	853.86	21926.9	417.95	0.85	922.79	5.33	29.79
M017	Patient	NEG	SG+	2	2012	134.37	11.41	11.72	7.81	11.74	130.07	1151.89	3.93	37.2	1.25	64.32	15	149.63	0	4.66	1.08	7.04	22963.4	0.5	10.69	4.63	0.55	103.39	0.45	0.46	29.74	5461.63	697.24	17.62	6280.28	411.21	1375.93	859.91	55155.2	439.66	1.09	1114.39	3.58	75.76
M017	Patient	NEG	SG+	3	2012	126.73	10.82	10.49	5.94	11.74	135.51	1105.33	18.15	41.98	0.61	65.68	13.32	44.68	0	3.69	0.94	8.86	22420.6	0.27	8.33	0.02	0.93	91.15	0.32	0.39	24.04	5329.49	614.93	13.89	5514.61	351.78	1235.81	754.4	44421.4	366.43	0.6	768.56	1.23	54.97
M017	Patient	NEG	SST+	1	2012	112.18	12.66	9.56	6.72	18.97	261.25	3782.13	24.65	66.26	4.81	304.85	18.28	221.45	0	14.38	10.99	27.7	28932.3	0.68	14.71	3.6	0.93	252.39	0.45	0.61	97.97	6442.72	799.68	13.89	9822.67	466.18	1308.87	670.01	29332.5	459.96	1.34	985.01	5.33	50.24
M017	Patient	NEG	SST+	2	2012	131.28	10.36	10.49	7.45	17.36	154.57	1377.28	8.95	53.47	2.36	120.97	16.1	247.82	0	9.76	10.96	15.61	27240.1	0.77	13.35	3.6	0.83	205.76	0.45	0.53	81.57	6986.69	902.62	15.8	8397.92	421.75	1080.04	660.94	28097	389.85	1.01	1212.75	4.53	44.91
M017	Patient	NEG	SST+	3	2012	95.66	8.48	9.56	6.34	10.8	170.31	1034.51	10.94	49.1	2.08	158.3	11.62	1082.59	0	6.9	5.66	14.89	35548.5	0.62	10.3	0.02	0.93	170.25	0.01	0.65	69.26	5738.44	678.9	13.89	5494.29	350.05	851.9	810.69	96250	351.52	0.76	3054.45	1.23	32.14
M018	Patient	NEG	ION-	1	2013	95.42	14.93	22.15	6.58		24.92	332.23	190.17	3.68	5.06	18.87	171.46	167.25	5.63	62.1	1.1	82.51	29483.3	2.05	13.26	52.48	7.99	24.68	7.69	4.5	36.53	537.96	15.48	823.04	5088.3	694.71	750.02	125.71	41179.2	804.2	5.63	152.98	6.41	39.67
M018	Patient	NEG	ION-	2	2013	106.08	9.93	22.15	7.83	4.6	32.72	379.93	33.86	2.98	4.01	21.85	223.82	42.06	2.77	72.33	1.95	98.68	7198.5	1.61	16.67	39.67	2.36	22.47	7.48	4.32	31.91	241.76	14.42	1566.99	1576.19	779.18	705.25	118.28	10436	925.02	5.33	60.92	5.07	9.48
M018	Patient	NEG	ION-	3	2013	105.31	13.29	22.7	9.91		22.83	336.03	129.94	3.17	4.01	19.1	158.76	42.06	3.8	65.28	1.32	81.81	16321.1	1.31	14.11	40.34	1.72	22.97	5.26	4.75	28.79	338.51	20.49	1091.53	3375.72	739.48	673.88	99.23	20268.1	762.93	4.87	133.58	4.45	21.13
M018	Patient	NEG	ION+	1	2013	136.35	29.39	35.07	17.42		3113.31	603.08		2470.8	19.89	57.26	122.31	73908.9	377.58	949.25	214.97	688.59	60714.7	73.13	313.31	78.42	2.57	1070.73	15.33	204.26	21.14	4074.6	106.06	91.64	14522.9	2275.33	759.8	178.68	40507.6	986.33	3.71	12548.2	23.54
M018	Patient	NEG	ION+	2	2013	151.89	25.82	34.28	18.98		3370.64	763.02		2507.4	20.25	62.68	138.75	9829.35	454.79	1072.21	255.07	625.89	15586.3	68.58	276.35	70.51	2.57	1188.85	15.11	224.11	22.22	938.78	110.45	52.03	3299.77	2628.34	779.65	213.74	10270.4	1073.27	4.39	2376.06	27.06
M018	Patient	NEG	ION+	3	2013	132.69	27.49	30.52	15.06		3406.2	666.16	92.36	2388.9	20.07	60.25	137.84	44894.1	401.74	1156.41	220.74	680.31	39384.9	78.71	258.53	55.76	187.89	1101.07	11.92	233.45	20.59	2627.94	112.37	84.74	10532.8	2434.59	732.43	196.89	28516.5	813.55	4.84	7644.03	21.94
M018	Patient	NEG	Media-	1	2013	38.88	5.42	23.79	5.17	4.6	6.82	170.91	51.89	1.79	4.15	3.24	25.71	3.22	2.5	3.93	0.22	7.45	9646.79	0.56	5.03	36.03	0.64	1.73	5.45	2.19	7.72	14901.5	27.68	43.2	518.98	106.62	173.98	27.61	6250.79	275.25	1.91	48.72	4.45	31.4
M018	Patient	NEG	Media-	2	2013	45.19	9.26	23.61	8.41	7.33	8.47	244.89	223.53	0.98	3.88	4.35	35.48	3.75	3.27	4.31	0.22	15.18	5928	1.08	5.74	41.63	1.07	2.98	5.65	1.59	8.28	8729.45	39.18	51.43	539.49	204.5	196.68	25.62	3810.03	306.74	1.61	9.42	4.2	32.59
M018	Patient	NEG	Media-	3	2013	53.65	7.79	24.15	8.7	18.04	22.68	585.37	107.94	1.1	7.05	33.5	42.68	5.69	2.21	4.5	0.25	91.88	34249.7	0.98	10.29	45.21	2.78	2.88	5.06	3.15	9.08	23125.8	88.34	72.65	2312.95	573.54	226.83	50.26	8307.84	341.97	2.82	236.58	7.86	13.78
M018	Patient	NEG	Media+	1	2013	131.98	18.22	29.18	12	290.24	186.87	652.7		19.59	16	43.87	144.22	257.59	4.01	12.15	2.5	49.93	95262.7	2.7	7.24	49.5	16.52	70.47	9.36	3.73	31.53	8955.34	185.16	36.89	14198.1	193.62	793.06	216.42	61439.6	398.87	2.51	4180.57	20.12	246.45
M018	Patient	NEG	Media+	2	2013	111.53	12.98	20.59	12.46	1.33	155.72	633.77		24.26	12.4	38.15	82.77	87.51	3.3	9.02	2.67	45.73	21338.4	1.41	6.03	65.66	1.51	75.54	10.42	2.19	27.82	2322.98	209.13	47.11	3472.65	213.87	875.46	170.11	11273.2	359.33	2.51	660.2	19.43	71.3
M018	Patient	NEG	Media+	3	2013	119.39	24.16	33.74	13.58		140.89	521.77	133.1	23.5	9.38	39.57	68.01	88.73	3.27	7.4	2.05	41.2	46741.7	0.75	6.98	58.89		57.39	14.22	4.53	30.37	4125.3	172.44	31.49	7263.62	189.33	990.72	155.81	21927.6	353.04	2.07	1683.08	17.37
M018	Patient	NEG	SG-	1	2013	37.85	10.61	24.67	8.41	4.6	6.68	210.68	12.13	1.21	4.8	4.62	20.06	6.8	1.81	3.84	0.28	13.06	19331.8	0.68	6.13	52.48	1.51	2.58	3.97	1.59	9.6	26658.9	53	50.83	851.83	108.92	233.82	44.53	8659.12	327.82	2.2	88.02	6.05	21.13
M018	Patient	NEG	SG-	2	2013	37.22	12.14	14.17	7.53	25.06	11.31	333.04	27.38	1.32	3.74	5.88	37.05	4.57	1.68	2.85	0.25	42.87	6961.45	0.68	6.57	24.74	0.75	3.07	3.3	1.52	9.08	9033.56	70.17	36.15	673.72	292.95	217.18	39.76	2214.46	301.98	2.2	43.53	2.57	28.92
M018	Patient	NEG	SG-	3	2013	40.84	14.18	24.32	8.27	8.77	11.75	248.49	30.01	1.32	5.32	5.7	30.12	5.69	2.4	3.75	0.24	30.31	10509.8	0.77	7.86	28.06	0.64	2.98	5.06	1.74	6.56	12388.5	50.44	50.83	525.23	196.43	195.03	37.8	4626.35	316.63	2.51	82.09	4.95	10.84
M018	Patient	NEG	SG+	1	2013	113.86	23.37	30.23	12.46		131.23	721.49		14.15	11.13	27.52	103.05	514.86	4.83	5.79	1	58.13	83662.1	1.1	7.39	49.5	1.72	63.14	6.66	3.81	20.78	6894.64	190.33	67.04	10615.4	206.31	677.33	135.47	54814.5	413.42	4.07	4351.94	28.31
M018	Patient	NEG	SG+	2	2013	145.29	24.05	27.8	12.46		161.51	758.44		12.07	9.04	26.19	136.01	75.49	3.67	9.74	2.03	52.34	26113.1	1.39	5.64	32.57	12.56	54.26	9.36	2.71	29.9	2099.55	214.96	67.04	3078.27	195.95	737.38	172.73	13189.7	381.07	2.96	799.15	27.52	58.92
M018	Patient	NEG	SG+	3	2013	74.93	15.83	35.96	5.82	9.06	86.08	332.07	43.12	14.32	4.26	15.94	51.83	289.63	0.64	6.36	0.68	32.21	42229.2	1.59	4.31	28.62	3.77	19.54	5.89	2.45	12.04	3527.93	127.54	17.29	5401.91	91.08	153.98	51.02	23722.8	185.59	1.38	2224.19	11.23	40.52
M018	Patient	NEG	SST-	1	2013	32.48	5.12	9.81	7.83	4.78	5.88	163.2		1.79	7.29	4.35	36.26	9.66	2.93	1.98	0.23	7.41	10012.4	0.6	9.39	7.38	0.21	1.27	5.65	1.18	7	8777.91	21.37	34.64	476.89	131.75	219.57	34.9	6525.5	339.77	1.54	55.68	4.95	16.81
M018	Patient	NEG	SST-	2	2013	43.23	15.48	21.77	6.24	171.79	8.2	273.81	93.6	1.04	2.64	8.21	42.68	4.16	1.29	3.93	0.39	14.72	10001.2	0.85	5.55	45.77	1.29	1.51	9.36	1.37	6.86	13236	54.44	48.37	544.83	239.36	250.12	33.48	4641.96	310.03	3.17	42.95	7.5	55.98
M018	Patient	NEG	SST-	3	2013	42.4	18.52	19.15	11.53	4.97	6.89	240.67	122.69	1.32	0.64	4.72	44.32	5.59	2.64	3.75	0.33	16.66	8758.34	0.99	6.62	37.56	6.05	2.78	6.06	1.52	4.96	11616.4	41.33	41.85	551.06	194.59	260.93	21.78	5009.16	352.67	2.54	57.43	2.18	11.47
M018	Patient	NEG	SST+	1	2013	106.5	18.52	23.25	12	24.14	152.93	653.11		16.68	9.82	32.2	105.81	296.02	4.18	9.87	2.95	54.92	86135.7	1.94	5.03	74.09	0.64	41.92	11.27	3.15	26.76	7280.48	173.08	49.61	9315.8	196.63	668.21	142.86	44585.2	289.16	3.79	1652.54	16.69	38.38
M018	Patient	NEG	SST+	2	2013	126.43	27.24	31.53	14.85	39.64	158.52	640.35	77.85	20.31	10.92	30.38	70.76	52.14	4.08	5.9	0.7	48.11	26657.3	2.41	7.65	64.42	9.6	56.37	8.52	2.71	29.9	2246.25	199.53	116.86	2935.53	208.4	682.88	112.68	10253.8	254.54	3.11	625.82	18.98	75.75
M018	Patient	NEG	SST+	3	2013	106.1	18.87	39.48	7.01	9.24	155.01	589.02	47.61	23.83	7.23	28.41	74.78	82.12	0.64	10.84	1.63	58.01	47815.4	2.3	4.94	43.32	4.53	38.48	6.7	3.41	26.05	4355.37	214.91	53.48	7083.52	156.71	251.95	111.36	24323.5	332.52	1.64	1747.63	13.24	55.81
M019	Patient	NEG	ION-	1	2013	69.79	12.56	21.38	9.25	22.1	17.63	201.26	30.51	5.6	4.41	4.53	146.95	68.84	5.11	73.87	2.38	75.76	4597.73	1.08	63.87	38.99	2.15	19.84	5.06	2.45	26.84	314.91	13.03	224.73	2015.23	682.14	504.94	75.64	6266.34	468.3	5.41	123.92	4.2	15.85
M019	Patient	NEG	ION-	2	2013	80.69	10.83	21.57	7.37	21.53	15.19	200.39	3.2	6.89	3.88	2.47	114.99	101.92	3.77	62.9	0.56	66.96	3301.24	1.24	59.1	40.34	3.41	16.47	4.86	2.56	18.72	202.42	15.22	171.23	1396.41	534.77	556.66	86.98	5333.27	502.61	4.71	90.39	5.07	26.62
M019	Patient	NEG	ION-	3	2013	72.35	8.35	22.15	6.9	5.16	15.41	194.63	55.32	4.08	3.34	2.86	137.84	75.49	3.74	83.88	1.37	68.2	4100.26	1.08	66.97	24.74	1.94	18.11	4.46	3.37	11.56	397.87	13.6	196.45	1756.99	603.23	414.1	54.45	4772.3	503.8	5.84	105.9	4.45	12.66
M019	Patient	NEG	ION+	1	2013	84.77	20.58	32.09	16.84	31.06	1937.84	608.86	98.58	1989.07	10.92	43.73	94.77	28942.4	367.66	1104.6	398.31	427.35	28396.4	21.61	227.68	76.85	9.25	1003.01	11.06	130.28	14.9	1730.91	68.94	62.26	8801.21	3859.38	427.93	54.45	6236.34	529.06	3.68	6566.77	12.32	52.3
M019	Patient	NEG	ION+	2	2013	85.3	23.09	40.51	13.9	58.99	1988.85	680.04	109.82	1876.31	11.35	74.13	118.65	28507.2	391.5	1159.55	353.93	492.7	27374.1	19.14	234.37	67.29	8.98	1087.47	8.1	157.17	14.26	1599.82	75.66	64.94	8165.45	3868.2	474.69	59.16	6434.24	524.63	3.28	6624.91	13.36	55.78
M019	Patient	NEG	ION+	3	2013	80.27	23.49	35.72	13.14	37.38	2228.72	607.72		1661.28	12.4	35.37	94.77	23462	464.1	1083.16	436.81	492.25	22023.7	19.45	215.03	66.07	13.94	1129.43	9.99	157.65	15.11	1355.68	66.02	64.4	7596.47	4276.79	419.97	53.7	5133.54	575.45	3.68	5751.96	12.78	122.96
M019	Patient	NEG	Media-	1	2013	15.38	4.13	15.47	5.72	1.33	3.14	50.92	31.01	1.27	0.64	0.82	17.34	1.61	0.64	1.81	0.15	3.35	752.26	0.84	4.43	3.77	1.72	2.78	1.68	1.07	1.66	1392.68	11.85	22.56	13.49	45.09	97.04	2.48	520.46	137.3	0.78	2.76	2.18	10.18
M019	Patient	NEG	Media-	2	2013	16.8	9.48	18.07	6.58	8.77	10.02	185.57	27.92	1.1	3.06	16.94	30.87	42.06	0.8	2.85	0.16	46.84	5163.33	1.02	9.05	36.03	3.61	3.17	1.96	1.44	6.1	3209.45	17	28.13	585.65	231.69	109.76	1.27	772.55	165.72	1.32	197.04	3.7	22.69
M019	Patient	NEG	Media-	3	2013	16.72	4.71	14.96	4.38	20.29	3.65	52.96	28.98	1.1	0.64	0.71	10.79	1.16	0.64	1.9	0.11	2.21	538.59	0.72	5.35	4.42	1.4	1.51	2.63	0.76	1.93	1343.19	9.6	20.51	13.89	41.5	81.58	1.63	344.18	128.54	0.61	5.06	1.54	16.81
M019	Patient	NEG	Media+	1	2013	75.38	18.52	27.95	11.77	42.23	71.27	710.62	148	28.91	5.82	34.07	65.27	78.8	2.7	9.62	3.7	26.15	33123.6	1.24	10.64	57.12	5	58.5	9.25	2.78	17.35	5409.9	173.98	60.07	4734.55	334.36	485.58	60.39	6394.19	255.46	3.11	995.4	11.39	50.39
M019	Patient	NEG	Media+	2	2013	82.62	21.59	29.18	10.43	42.23	182.17	1135.22	134.37	50.19	17.33	392.57	74.45	147.74	2.44	11.89	10.03	129.17	37655.4	1.72	6.83	66.07	5.39	127.08	6.87	3.77	31.14	4493.71	240.47	53.22	6166.78	401.92	534.34	82.54	6891.28	311.13	3.82	2767.93	14.16	57.17
M019	Patient	NEG	Media+	3	2013	87.18	23.14	30.67	12.46	39.88	71.27	857.82		29.96	10.26	50.89	65.27	82.12	4.14	11.5	3.85	30.13	47241	1.47	7.86	62.33	6.71	62.79	9.88	3.04	17.35	6922.98	180.55	57.27	5720.6	378.77	503.71	55.19	7206.9	292.82	3.79	1461.85	13.13	58.14
M019	Patient	NEG	SG-	1	2013	21.15	4.91	18.51	5.17	3.34	5.61	124.88	22.68	1.44	0.64	10.87	24.27	2.26	0.64	3.2	0.22	39.14	2814.69	0.96	7.18	7.38	2.15	2.37	2.91	1.03	4.96	1739.63	16.25	30.67	67.18	98.97	150.98	1.27	910.14	163.05	1.18	61.51	2.69	12.08
M019	Patient	NEG	SG-	2	2013	20.94	3.02	16.45	4.38	1.57	3.14	56.87	22.03	1.55	0.64	1.67	11.43	1.16	0.12	1.81	0.18	1.4	485.54	0.6	5.21	4.42	1.18	1.73	2.91	1.03	2.42	581.46	11.85	21.55	4.26	24.58	132.71	4.26	455.86	153.88	0.87	2.3	1.67	15.85
M019	Patient	NEG	SG-	3	2013	20.72	12.67	23.25	9.25	22.64	11.17	321.34	32.93	0.75	15.32	16.78	31.63	3.75	0.71	5.49	0.29	120.59	6866.77	1.08	14.72	37.56	4.11	4.64	7.28	2.04	8.55	4078.67	22.22	47.11	655.3	331.03	114.55	1.54	726.14	243.14	2.07	135.39	5.56	26.28
M019	Patient	NEG	SG+	1	2013	71.11	18.52	26.35	10.8	65.08	54.7	522.17	80.31	21.53	5.32	8.88	63.46	144.48	2.14	8.08	1.56	19.45	39670	1.1	4.66	47.41	4.51	52.97	6.66	3.22	11.56	6604.31	130.45	48.37	4203.57	282.42	395.08	51.23	8230.33	225.25	2.76	1833.45	11.27	45.03
M019	Patient	NEG	SG+	2	2013	69.35	20.44	28.42	11.53	5.78	57.65	577.96	0.64	18.64	5.57	13.14	56.31	147.74	2.01	8.55	1.18	20.14	33637.3	1.24	5.74	52.48	2.26	49.64	6.46	3	12.94	5612.05	145.98	45.83	3521.05	307.38	482.12	51.42	7756.15	242.96	2.51	1612.55	10.69	41.92
M019	Patient	NEG	SG+	3	2013	72.67	17.31	28.57	9.52	45.31	67.96	649.24	52.59	20.62	6.32	12.5	81.85	147.74	1.75	8.66	0.64	20.48	34576.6	1.41	5.45	63.17	7.63	53.85	8.52	2.64	12.49	6368.87	140.71	48.37	4143.38	342.67	502.37	43.22	7388.76	253.99	2.14	1697.34	13.47	72.47
M019	Patient	NEG	SST-	1	2013	19.64	5.42	19.36	4.38	1.8	2.76	40.04	4.65	1.1	0.64	0.82	12.07	2.48	0.71	1.64	0.1	0.89	482	0.71	5.35	5.18	1.07	0.9	2.91	0.37	3.49	412.94	11.23	26.35	7.3	30.34	105.14	1.18	305.01	137.3	1.36	1.3	1.16	15.85
M019	Patient	NEG	SST-	2	2013	23.88	9.14	22.52	7.37	14.62	7.37	198.43	27.92	1.32	4.01	8.71	33.16	3.85	1.23	3.29	0.18	33.29	5563.97	0.77	6.83	36.03	2.78	2.98	3.68	1.82	8.14	2157.23	17.49	29.84	362.66	193.43	123.15	5.4	520.46	162.29	2.17	120.91	2.69	26.28
M019	Patient	NEG	SST-	3	2013	20.21	14.37	23.25	7.83	21.53	14.67	305.71	32.93	1.38	2.64	24.63	42.68	6	0.87	4.89	0.24	57.33	6188.2	0.98	7.39	24.74	2.99	4.38	4.07	2.64	8.81	2802.63	19.14	40.47	680.73	358.51	109.2	1.91	444.15	169.14	1.98	172.5	4.7	17.73
M019	Patient	NEG	SST+	1	2013	63.45	21.22	27.64	13.69		111.08	755.29	101.07	19.28	8.35	93.37	89.24	206.1	1.52	11.25	4.32	54.83	39513	2.38	6.03	65.66	8.36	98.7	11.27	2.04	14.69	5945.64	118.74	50.83	5877.33	326.68	381.84	51.42	7291.04	256.37	2.76	2226.95	9.99	91.57
M019	Patient	NEG	SST+	2	2013	69.36	16.99	31.24	10.68	66.39	69.77	708.35	173.84	21.23	8.92	39.93	85.55	147.74	1.94	14.4	2.25	27.51	45163.9	1.55	6.57	58.89	7.08	59.82	7.89	2.49	16.75	6837.04	155.43	48.37	5102.02	306.27	412.41	44.95	7827.38	267.56	3.23	1482.75	9.75	37.06
M019	Patient	NEG	SST+	3	2013	65.98	16.75	29.18	13.58	7.33	76.02	734.03	28.98	20.21	10.48	44.01	80.93	68.84	1.62	10.99	5.55	32.98	34270.8	1.81	8.72	62.33	3.2	71.69	10.52	3.22	15.94	5364.64	148.2	50.22	4742.97	309.67	430.26	49.27	6283.01	270.49	3.17	1376.36	10.69	2.47
M020	Patient	refused	ION-	1	2012	65.59	2.84	2.39	2.6	1.2	5.6	261.74	6.36	0.51	0.09	0.28	4.24	44.68	0	3.96	0.21	1.1	320.73	0.25	6.05	0.02	0.01	1.05	0.17	0.2	3.28	148.57	1.42	100.58	245.93	14.46	671.66	341.06	20670.5	1151.1	0.35	5.23	1.23	5.06
M020	Patient	refused	ION-	2	2012	70.05	1.89	5.55	1.15	5.53	5.6	274.14	4.94	1.19	0.29	0.22	6.85	69.59	0	3.25	0.3	0.94	366.25	0.27	4.96	0.02	0.01	0.97	0.01	0.16	4.63	20.02	1.42	94.28	193.01	11.8	458.29	454.26	36129.8	1001.95	0.43	38.06	1.23	5.06
M020	Patient	refused	ION-	3	2012	53.09	2.38	2.39	1.15	2.89	3.87	238.05	11.33	0.12	0.56	0.65	9.28	84.14	0	3.43	0.26	0.67	519.55	0.22	4.88	0.02	0.01	0.46	0.01	0.04	4.2	97.75	1.42	104.99	278.14	12.48	594.34	500.93	65372.1	956.77	0.1	3.39	1.23	6
M020	Patient	refused	ION+	1	2012	101.81	8.67	10.04	7.09	8.83	1619.09	361.7	14.31	873.84	0.29	11.54	14.44	10223.1	32.44	241.06	93.16	138.4	6675.96	4.76	199.23	0.02	2.58	297.79	0.32	132.17	3.75	474.8	28.01	33.06	1893.02	1297.86	663.34	540.02	50341.5	408.52	0.6	1647.94	1.23	30.76
M020	Patient	refused	ION+	2	2012	91.36	7.04	8.5	6.34	6.69	1583.39	354.5	8.11	881.16	0.34	12.55	13.88	8340.32	34	253.64	103.94	125.22	8030.1	4.5	229.19	4.63	2.28	276.96	0.17	109.83	4.2	373.88	27.55	31.67	1728.65	1275.74	841.38	449.16	45967	373.09	0.35	1921.15	1.23	26.75
M020	Patient	refused	ION+	3	2012	105.2	5.46	9.56	6.72	9.83	1672.02	350.49	0.79	515.83	0.19	9.48	11.62	7011.83	35.79	285.28	130.4	120.75	7415.66	3.04	222.84	0.02	3.67	280.14	0.45	127.1	3.28	451.55	25.85	35.78	1515.18	1147.5	776.52	549.09	45105.2	425.72	0.35	1631.65	1.23	41.76
M020	Patient	refused	Media-	1	2012	8.72	1.12	4.37	0.62	2.89	4.31	43.81	2.83	0.05	0.05	0.28	1.15	64.68	0	0.02	0.15	0.15	152.57	0.22	1.08	0.02	1.02	0.09	0.01	0.04	0.09	244.24	1.42	4.48	244.59	5.04	31.74	0.3	1814.27	80	0.02	2.44	1.23	0.28
M020	Patient	refused	Media-	2	2012	7.05	1.71	2.39	3.18	7.78	5.82	52.38	3.93	0.45	0.09	1.54	1.15	74.46	0	0.02	0.2	0.15	425.96	0.19	1.93	0.02	0.46	0.09	0.32	0.04	0.09	467.94	1.86	4.48	308.79	11.45	29.3	0.3	2250.49	80	0.43	34.68	1.23	5.06
M020	Patient	refused	Media-	3	2012	9.66	0.89	2.39	1.95	1.2	3.42	41.58	7.25	0.39	0.39	0.08	1.15	0.24	0	0.02	0.12	0.02	99.1	0.22	0.9	0.02	0.46	0.09	0.01	0.04	0.09	268.75	1.42	0.29	294.82	0.52	28.46	0.3	2464.01	90.23	0.19	1.11	1.23	0.28
M020	Patient	refused	Media+	1	2012	89.09	5.9	5.55	4.44	7.24	61.89	393.22	13.95	4.24	0.24	19.27	1.15	64.68	0	0.02	2.7	2.64	5953.95	0.33	2.99	0.02	1.6	6.78	0.01	0.53	5.44	823.53	101.42	15.8	705.53	25.41	666.43	319.57	59513.6	451.97	0.19	270.77	1.23	17.52
M020	Patient	refused	Media+	2	2012	92.3	5.85	8.5	4.67	7.78	62.87	378.68	14.67	4.14	0.39	24.1	5.57	140.46	0	0.38	2.53	2.4	7603.06	0.27	3.38	0.02	1.21	6.19	0.32	0.75	4.84	670.35	92.72	7.28	611.06	19.76	488.42	334.51	70011.8	421.4	0.27	231.68	1.23	21.96
M020	Patient	refused	Media+	3	2012	85.82	8.25	7.23	4.2	18.97	63.07	408.08	10.94	7.74	0.24	21.35	2.8	49.75	0	0.02	0.23	2.51	5904.16	0.19	2.74	0.02	0.46	4.45	0.01	0.68	3.28	646.68	88.54	13.89	720.68	28.02	708.24	615.23	40233.2	448.44	0.27	235.71	1.23	16
M020	Patient	refused	SG-	1	2012	5.88	0.09	5.55	1.15	1.2	3.42	40.86	0.79	0.12	0.19	0.28	1.15	84.14	0	0.02	0.15	0.11	127.94	0.14	2.17	0.02	0.36	0.09	0.01	0.08	0.09	318.87	1.42	0.29	302.81	0.52	25.6	0.3	2645.92	79.48	0.19	36.93	1.23	0.28
M020	Patient	refused	SG-	2	2012	8.95	0.89	2.39	1.15	1.2	3.87	40.49	0.79	0.05	0.09	0.08	1.15	74.46	0	0.02	0.1	0.02	79.94	0.22	1.59	0.02	0.27	0.09	0.01	0.04	0.09	264.81	1.42	0.29	258.04	0.52	23.39	0.3	2207.99	76.88	0.02	0.78	1.23	1
M020	Patient	refused	SG-	3	2012	8	2.69	5.55	3.18	4.92	9.8	72.79	5.9	0.05	0.34	5.14	1.15	1.04	0	0.59	0.15	2.04	538.08	0.19	1.93	0.02	0.27	0.09	0.32	0.04	1.29	488.25	4.96	9.68	209.38	15.41	25.7	2.51	2150.78	114.89	0.31	33.55	1.23	2.65
M020	Patient	refused	SG+	1	2012	72.94	9.66	7.23	3.71	16.95	76.01	466.63	16.78	10.03	0.29	5.71	4.24	64.68	0	0.59	0.15	1.95	3541.7	0.27	3.9	0.02	1.7	4.31	0.01	0.39	1.63	481.57	83.99	9.68	290.16	26.2	701.6	461.56	27816.6	632.2	0.52	243.75	3.58	23.24
M020	Patient	refused	SG+	2	2012	73.16	5.57	7.23	3.18	13.99	41.94	362.18	24.02	4.34	0.19	6.46	4.91	98.47	0	0.15	0.45	1.31	4238.02	0.27	4.18	0.02	2.48	3.48	0.01	0.31	2.38	534.92	97.98	7.28	387.89	18.16	732.69	579.74	48261.2	497.88	0.43	455.28	1.23	24.24
M020	Patient	refused	SG+	3	2012	70	4.66	7.23	3.71	6.69	37.64	351.67	4.94	4.43	0.14	10.69	2.8	59.74	0	0.38	0.51	2.12	3452.45	0.29	4.26	0.02	0.74	3.2	0.01	0.16	2.65	395.99	84.86	7.28	404.24	18.16	714.2	421.72	25065.2	415.8	0.27	233.69	1.23	9.16
M020	Patient	refused	SST-	1	2012	10.9	0.32	2.39	1.95	4.28	4.31	62.11	3.93	0.05	0.24	0.15	1.15	74.46	0	0.02	0.1	0.02	77.81	0.15	1.25	0.02	1.31	0.09	0.01	0.23	0.09	298.39	1.42	7.28	282.82	0.52	17.17	0.3	2072.52	114.89	0.19	39.18	1.23	3.94
M020	Patient	refused	SST-	2	2012	7.74	0.09	2.39	1.15	5.53	3.42	38.37	0.79	0.12	0.09	0.08	1.15	49.75	0	0.02	0.1	0.02	269.91	0.08	1.08	0.02	0.01	0.09	0.01	0.08	0.09	660.3	1.42	0.29	159.99	0.52	15.98	0.3	4766.37	101.23	0.35	1	1.23	1
M020	Patient	refused	SST-	3	2012	9.54	0.32	2.39	0.62	1.2	6.03	46.95	0.79	0.26	0.01	0.15	2.8	79.31	0	0.02	0.1	0.02	60.84	0.15	1.25	0.02	0.83	0.09	0.01	0.04	0.09	148.57	3.24	7.28	286.16	1.5	24.31	0.3	51.05	104.19	0.02	4.42	1.23	0.46
M020	Patient	refused	SST+	1	2012	79.87	6.22	2.39	3.71	11.74	65.42	356	0.79	6.95	0.14	17.64	2.8	88.94	0	0.02	0.86	2.61	4406.57	0.39	3.07	0.02	2.58	8.51	0.01	0.57	4.52	534.92	93.68	11.86	372.16	23.8	648.62	1131.99	35232.4	439.22	0.27	309.54	1.23	16.92
M020	Patient	refused	SST+	2	2012	80.95	6.84	6.46	3.71	4.28	57.59	383.03	9.76	4.87	0.45	13.48	4.24	158.75	0	0.38	1.99	2	5288.09	0.3	3.15	0.02	1.41	8.32	0.17	0.53	5.64	646.68	109.28	11.86	534.33	25.41	625.62	0.3	41100.2	512.17	0.52	191.16	1.23	12.38
M020	Patient	refused	SST+	3	2012	73.42	6.22	5.55	4.67	2.89	71.69	383.67	17.47	6.81	0.24	19.27	4.24	131.24	0	0.59	1.27	2.03	6184.69	0.39	2.99	0.02	2.38	7.04	0.17	0.53	5.44	728.12	107.67	13.89	480.23	24.07	994.35	446.24	49337.7	492.39	0.27	234.7	1.23	35.68
M021	Patient	POS	ION-	1	2012	64.46	4.78	5.55	5.11	3.61	23.28	364.78	68.38	1.47	0.16	2.89	51.2	4.71	0	56.41	0.49	2.51	1480.52	0.63	8.64	0.02	0.64	5.46	0.58	0.16	58.5	33.67	1.42	1499.56	646.02	189.93	1385.55	960.19	28890.6	1541.54	1.59	56.9	1.23	55.43
M021	Patient	POS	ION-	2	2012	73.9	4.17	5.55	2.9	3.61	23.08	375.44	0.79	2.35	0.09	1.33	54.22	64.68	0	58.23	0.3	1.63	1409.7	0.62	8.06	0.02	1.02	6.19	0.17	0.16	52.56	97.75	1.42	1322.87	508.61	202.75	1188.2	674.37	34072.6	1527.54	1.67	60.19	1.23	51.53
M021	Patient	POS	ION-	3	2012	79.85	4.3	7.23	3.71	5.53	18.3	365.77	5.9	1.73	0.29	2.02	59.24	34.4	0	66.11	0.2	1.78	1114.91	0.8	6.87	0.02	0.55	8.26	0.45	0.23	43.58	28.36	1.42	1295.68	412.72	168.87	1827.23	971.33	25126.9	1376.26	1.91	13.56	1.23	18.4
M021	Patient	POS	ION+	1	2012	133.75	9.53	13.14	7.45	10.32	4325.83	1177.81	7.25	11548.7	0.84	36.49	24.66	9249.6	65.79	203.98	88.45	97.84	21669.5	3.67	176.44	6.59	6.92	564.34	0.32	122.07	9.95	799.51	153.39	35.78	9462.86	14383.9	2323.89	1861.3	73461.2	779.3	0.76	3689.1	1.23	51.84
M021	Patient	POS	ION+	2	2012	117.56	8.48	11.33	8.15	17.36	4266.76	1178.91	38.27	11715.9	3.8	320	17.19	12103.2	60.07	172.48	69.52	98.48	27075.1	2.79	161.18	8.46	3.07	416.64	0.58	104.06	9.47	790.89	109.46	31.67	11905.8	13145.2	2084.68	2027.08	119967	733.09	0.76	7533.76	1.23	49.43
M021	Patient	POS	ION+	3	2012	132.39	11.45	13.46	8.15	14.43	5281.45	3680.3	40.52	12628.5	1.37	52.12	29.87	12643.1	69.26	207.48	57.95	110.04	28050.2	2.73	176.61	9.38	3.17	543.8	0.58	105.38	11.62	989.82	156.02	38.42	11999.6	15746.7	3568.42	1494.07	74708.6	984.22	1.05	5223.18	7.3	61.13
M021	Patient	POS	Media-	1	2012	22.24	1.52	2.39	0.62	2.89	6.03	111.36	0.79	0.19	0.16	0.08	1.15	0.02	0	0.02	0.1	0.02	252.63	0.25	5.97	0.02	1.02	0.09	0.01	0.04	1.29	634.55	19.68	7.28	187.53	0.52	170.74	225.44	3410.01	442.29	0.02	0.97	1.23	3.94
M021	Patient	POS	Media-	2	2012	28.28	2.69	5.55	2.6	1.2	6.24	90.59	0.79	0.75	4.47	0.41	2.8	1.33	0	0.15	0.13	0.02	162.22	0.18	5.27	0.02	1.21	0.09	0.45	0.23	3.75	298.39	12.21	15.8	150.97	5.52	154.49	75.83	2966.28	425.72	0.35	2.2	1.23	4.69
M021	Patient	POS	Media-	3	2012	19.97	3.26	7.23	2.6	4.28	10.21	128.6	4.94	0.75	0.29	0.88	1.15	84.14	0	0.02	0.2	1.21	533.72	0.22	8.14	0.02	2.48	0.09	0.17	0.16	0.44	988.62	29.31	11.86	214.14	11.8	149.69	107.51	3184.04	518.21	0.43	3.86	1.23	12.72
M021	Patient	POS	Media+	1	2012	130.88	8.48	9.56	6.34	16.95	186.18	18674.3	0.79	41.45	1.98	293.45	18.28	149.63	0	2.52	2.01	6.9	38810.9	0.33	4.18	2.53	3.57	24.23	0.58	0.83	46.35	3597.6	828.09	22.69	6333.04	618.43	2321.81	1422.25	134646	734.2	0.81	1036.86	1.23	142.03
M021	Patient	POS	Media+	2	2012	148.8	9.92	8.5	6.34	9.83	101.69	18674.3	33.69	41.05	0.95	169.58	19.36	74.46	0	1.78	1.74	2.8	47240	0.26	3.46	2.53	2.38	10.52	0.58	0.9	39.88	3826.89	800.78	22.69	6036.3	659.47	2349.57	1326.29	95174.1	829.69	0.85	746.93	1.23	64.02
M021	Patient	POS	Media+	3	2012	142.81	10.18	10.49	7.27	8.31	127.86	18674.3	29.56	39.86	1.67	153.65	27.79	93.71	0	3.25	1.29	6.97	39448	0.25	3.62	4.63	2.58	14.61	0.45	0.42	36.39	3953.34	842.94	21.05	5228.56	659.02	2346.93	1602.35	74454.5	842.91	1.01	681.84	1.23	58.84
M021	Patient	POS	SG-	1	2012	60.86	5.74	2.39	4.2	5.53	21.69	522.19	46.02	1.63	0.29	7.38	9.28	54.76	0	0.8	0.13	11.78	4178.87	0.2	11.38	1.39	0.27	0.29	0.32	0.08	3.03	1084.66	100.56	31.67	449.15	135.72	1628.35	733.52	21489.3	2718.63	0.52	40.3	1.23	58.76
M021	Patient	POS	SG-	2	2012	44.17	4.17	2.39	3.18	5.53	11.64	368.95	0.79	1.3	0.09	2.89	1.15	64.68	0	0.02	0.15	9.03	2160.64	0.19	8.37	0.02	0.01	0.09	0.17	0.04	0.91	483.8	45	22.69	277.47	78.51	699.52	537.8	13163.2	1321.07	0.35	36.93	1.23	6.18
M021	Patient	POS	SG-	3	2012	50.84	4.3	2.39	1.15	4.28	13.47	341.5	4.45	0.86	0.14	2.28	1.15	49.75	0	0.15	0.13	2.48	1967.88	0.23	8.84	0.02	1.02	0.09	0.01	0.04	1.63	492.66	45.03	19.37	195.74	36.87	1388.78	604.75	9455.4	1873.2	0.43	33.55	1.23	15.05
M021	Patient	POS	SG+	1	2012	123.94	7.04	11.72	5.94	4.92	94.75	18674.3	20.81	42.91	2.46	166.77	17.19	140.46	0	1.78	0.25	5.83	34139.5	0.36	4.18	4.63	1.12	6.58	0.58	0.46	32.23	2910.48	701.71	25.82	4736.47	558.83	2183.49	118.82	97046.1	763.32	0.93	900.45	1.23	66.72
M021	Patient	POS	SG+	2	2012	135.29	9.66	10.49	7.45	12.66	112.04	5676.36	9.36	33.93	3.2	250.33	15	149.63	0	2.15	0.42	7.42	29809	0.25	5	2.53	7.44	6.97	0.45	0.39	23.06	2468.19	666.59	22.69	4752.84	661.41	2514.32	2673.87	116601	919.57	0.93	1391.94	1.23	67.7
M021	Patient	POS	SG+	3	2012	114.76	9.84	7.23	6.72	10.8	110.05	1546.19	34.27	43	0.98	98.13	23.61	121.96	0	2.79	0.25	4.32	33084.7	0.19	4.92	3.6	0.46	9.77	0.45	0.61	16.71	3164.78	683.81	25.82	3776.93	615.2	2075.97	1308.55	72654.9	1086.41	0.93	737.52	1.23	67.56
M021	Patient	POS	SST-	1	2012	25.13	1.33	2.39	0.62	1.2	5.6	95.49	4.94	0.26	0.01	0.15	1.15	34.4	0	0.02	0.15	0.02	241.84	0.23	4.88	0.02	1.02	0.09	0.01	0.08	0.09	368.15	16.2	7.28	159.99	0.52	144.42	256.71	2978.63	402.55	0.43	32.42	1.23	8.05
M021	Patient	POS	SST-	2	2012	26.52	2.22	2.39	1.95	7.24	6.03	110.4	0.79	0.12	0.03	0.15	1.15	0.02	0	0.02	0.13	0.02	480.34	0.19	4.88	0.02	0.46	0.09	0.01	0.04	2.9	312.18	16.94	7.28	195.74	12.14	161.07	150.84	2979.87	430.06	0.14	1.19	1.23	10.97
M021	Patient	POS	SST-	3	2012	22.77	2.98	2.39	0.62	5.53	6.03	117.78	0.79	0.19	0.19	0.15	2.8	0.42	0	0.02	0.14	0.3	341.31	0.16	5.9	0.02	0.46	0.09	0.01	0.16	0.09	422.1	13.11	4.48	230.41	5.04	112.13	77.04	2524.52	529.44	0.6	1.56	1.23	11.33
M021	Patient	POS	SST+	1	2012	119.79	8.76	8.5	5.94	8.83	118.43	18674.3	19.83	27.75	0.87	120.11	17.19	158.75	0	1	0.92	4.76	34683.7	0.25	3.7	1.39	1.99	10.15	0.17	0.39	35.07	4247.97	797.97	19.37	4925.94	580.91	2107.59	1283.72	122095	772.43	0.52	1142.01	1.23	73.74
M021	Patient	POS	SST+	2	2012	130.9	7.14	9.05	6.34	9.83	111.84	2673.41	19.16	28.55	1.19	147.25	19.36	112.61	0	1.96	2.51	3.63	36629.6	0.27	3.46	2.53	3.07	11.39	0.45	0.5	32.17	3225.46	746.02	21.05	5037.99	556.57	2096.08	1044.05	53742.3	729.77	0.76	612.59	1.23	34.09
M021	Patient	POS	SST+	3	2012	127.52	12.39	9.56	7.09	10.8	116.43	2199.11	28.35	33.27	1.79	115.21	27.79	135.86	0	2.52	0.81	6.2	32014.2	0.33	3.19	6.59	2.97	13.1	0.58	0.53	33.58	2921.54	848.59	21.05	4184.77	663.57	2805.57	1025.34	41433.3	846.54	0.93	436.87	4.53	82.74
M023	Patient	refused	ION-	1	2013	87.46	15.12	28.57	10.3	25.06	53	268.61	51.89	37.29	7.53	10.46	454.46	219	10.08	630.8	37.91	264.25	9894.14	17.21	85.91	57.12	5.39	181.94	8.31	32.84	55.8	3851.51	22.63	643.71	12116.3	2962.06	542.3	78.99	4410.84	406.42	17.64	799.15	12.55	30.8
M023	Patient	refused	ION-	2	2013	86.81	13.39	28.26	10.55	24.14	52.69	264.38	79.69	27.22	8	13.06	516.71	154.25	11	676.8	29.17	279.71	11440.4	19.43	78.16	54.84	3.41	208.13	7.48	21.26	45.51	5713.72	22.22	629.21	13628.9	3110.2	449.32	60.04	4731.1	395.11	19.8	929.99	10.69	44.09
M023	Patient	refused	ION-	3	2013	99.02	16.67	27.32	11.05	23.66	61.69	285.86	632.85	24.26	10.37	13.06	527.75	189.94	12.44	701.66	49.75	309.06	12648	17.46	85.37	61.48	7.26	226.69	9.25	27.53	45.97	5407.24	25.43	676.86	13599.5	3185.53	517.87	73.31	5076.91	413.42	19.54	980.19	11.39	34.6
M023	Patient	refused	ION+	1	2013	76.69	21.96	33.74	15.26	48.41	2170.5	419.62		3007.87	11.35	16.55	109.48	31511.2	131.03	2447.54	347.89	494.74	21197.4	89.42	361.74	66.88	5.96	1623.03	11.17	254.12	17.94	1427	48.55	68.07	17898.5	12415.5	402.48	76.48	7615.05	471.03	3.05	8753.54	22.51	21.92
M023	Patient	refused	ION+	2	2013	78.28	18.15	33.2	18.71	29.72	2638.9	466.13	73.84	2721.1	14.63	18.02	103.97	26133.5	149.45	2634.33	363.78	546.76	20320.6	95.15	376.99	75.27	5.67	1655.12	11.38	280.09	18.62	1294.5	50.56	68.07	16110.1	14478.8	420.08	76.65	6965.04	509.59	3.54	8282.16	21.03	33.75
M023	Patient	refused	ION+	3	2013	85.31	21.34	36.62	15.77	35.79	2671.5	456.37	86.79	3125.72	15.13	15.68	100.29	23050	158.02	2682.48	368.17	605.65	15540.1	93.89	461.11	78.42	8.71	1853.22	12.03	320.52	19.29	916.96	49.81	69.62	12243.2	63843.2	572.21	79.66	5487.43	474.17	4.01	6547.91	19.89	13.23
M023	Patient	refused	Media-	1	2013	23.95	2.15	15.22	2.99	3.63	2.88	47.65	19.23	2.02	0.64	0.36	10.79	0.21	0.64	1.31	0.1	2.41	414.74	0.51	1.24	3.2	0.42	1.03	1.96	0.41	2.87	332.72	6.16	21.55	4.4	20.71	126.45	2.48	342.05	84.09	0.52	1.89	0.9	2.47
M023	Patient	refused	Media-	2	2013	19.25	2.49	15.22	5.9	3.06	2.88	50.92	22.68	1.27	0.64	0.71	13.37	0.93	0.64	1.48	0.13	2.21	457.23	0.51	1	1.3	0.53	2.58	1.77	0.6	0.64	175.8	8.9	20.51	8.79	28.19	108.88	2.68	264.05	83.48	0.52	1.86	0.64	2.47
M023	Patient	refused	Media-	3	2013	21.92	3.57	11.2	2.44	4.6	2.13	46.17	20.67	1.44	0.64	0.71	14.68	0.21	0.64	1.56	0.1	0.49	249.77	0.75	1	2.68	1.51	2.16	1.58	1.22	2.65	338.51	7	26.35	2.26	14.75	98.2	1.72	396.24	89.78	0.87	0.64	1.41	19.9
M023	Patient	refused	Media+	1	2013	64.26	13.98	22.15	8.97	4.26	24.54	372.74		18.21	7.41	9.38	45.99	15.22	1.39	9.38	0.78	9.58	12863.2	1.19	3.8	45.21	1.61	19.53	7.69	2.27	12.94	2295.67	77.51	52.03	1848.51	283.81	550.6	63.17	5861.15	156.94	2.01	377.07	9.16	41.18
M023	Patient	refused	Media+	2	2013	57.95	13.08	25.01	10.8	0.64	31.66	385.85	0.64	14.97	4.28	12.74	44.32	17.38	0.51	8.78	1.21	11.08	12694.5	0.61	3.29	55.3	0.53	21.11	6.46	3.08	11.32	1810.07	71.59	45.83	1604.22	283.37	438.31	48.68	4949.15	153.88	2.94	305.21	8.81	2.47
M023	Patient	refused	Media+	3	2013	63.96	19.51	25.18	10.04	2.8	27.76	380.72	40.73	12.76	9.04	6.66	68.93	13.23	0.97	10.24	2.47	10.67	17204.4	1.06	3.8	49.5	4.01	17.4	6.66	3.15	12.83	2993.89	68.94	44.52	2053.32	286.75	441.72	56.47	7125.08	165.72	3.05	448.28	11.62	32
M023	Patient	refused	SG-	1	2013	24.56	1.47	9.81	4.78	1.1	2.63	49.94	16.86	1.04	0.64	0.1	12.72	0.93	0.64	1.64	0.07	1.15	294.18	0.65	0.96	2.44	0.64	0.49	1.21	0.33	0.64	234.29	8.17	18.33	4.62	11.64	141.61	2.29	544.47	98.25	0.32	0.96	2.31	2.47
M023	Patient	refused	SG-	2	2013	25.93	2.84	15.22	5.17	3.34	1.76	49.09	31.01	1.44	0.64	0.71	6.98	0.46	0.64	1.14	0.07	1.6	176.79	0.46	1.16	0.64	1.72	1.03	1.21	0.68	1.05	166.24	5.72	20.51	2.26	14.15	151.24	1.54	344.18	94.83	0.32	0.85	2.69	7.98
M023	Patient	refused	SG-	3	2013	18.27	3.57	17.16	4.38	2.67	2.95	59.35	20.67	1.44	0.64	0.36	14.68	1.38	0.64	1.81	0.16	1.3	586.31	0.56	1	3.2	0.31	1.27	3.49	0.64	3.88	263.2	6.16	22.56	5.31	21.71	142.9	3.88	602.19	101.86	0.7	1.25	1.67	8.75
M023	Patient	refused	SG+	1	2013	68.19	11.71	27.48	8.27	3.78	32.42	350.86	89.57	11.18	6.56	8.54	42.68	28.84	0.57	10.61	0.63	13.64	15604.4	1.15	4.66	46.87	5.19	21.98	6.06	2.64	11.32	2473.02	65.71	54.4	1632.22	292.86	369.38	56.28	6908.04	146	2.2	805.05	9.99	35.98
M023	Patient	refused	SG+	2	2013	65.56	16.34	23.43	9.65	424.21	29.71	349.47	135	16.11	6.81	9.05	44.32	22.56	0.51	10.99	0.48	12.3	15570.2	1.12	3.98	54.37	6.24	21.61	5.86	2.49	12.94	2308.63	57.23	44.52	1609.17	279.12	407.26	53.33	7034.39	151.96	2.45	694.01	10.1	30.8
M023	Patient	refused	SG+	3	2013	65.85	13.59	24.67	10.8	18.86	28.88	374.31	128.68	13.22	6.81	7.27	50.22	25.94	1.03	11.25	0.64	11.74	15275.5	1.23	4.16	46.33	2.15	23.21	4.86	1.82	13.16	2252.1	59.17	52.63	1658.54	302.61	435.77	50.26	6717.15	170.27	1.98	653.06	8.1	24.89
M023	Patient	refused	SST-	1	2013	21.42	3.11	15.22	3.49	5.16	2.76	48.81	33.4	1.67	0.35	1.36	16	1.38	0.64	2.15	0.06	1.4	194.61	0.68	1.32	5.18	0.97	1.27	2.53	0.6	1.37	122.83	10.59	24.5	3.77	14.75	152.02	2.68	465.54	96.64	0.7	1.06	0.38	14.84
M023	Patient	refused	SST-	2	2013	27.61	6.05	12.46	7.22	4.26	2.88	54.82	24.53	0.81	0.06	0.6	16	2.37	0.64	1.48	0.15	1.7	545.66	0.68	1.48	2.2	1.72	1.03	2.15	0.45	4.25	145.75	9.94	26.35	7.85	25.28	149.02	3.09	522.32	112.41	1.1	2.01	1.93	19.9
M023	Patient	refused	SST-	3	2013	28.67	5.32	11.84	4.78	2.54	3.39	61.74	51.19	1.38	0.64	0.71	16	1.16	0.25	1.06	0.15	1.6	506.76	0.82	1.32	1.74	0.64	1.51	1.02	0.68	2.42	122.83	5.26	28.99	7.3	28.62	156.31	4.66	264.05	115.58	0.66	2.76	2.44	11.47
M023	Patient	refused	SST+	1	2013	59.06	13.29	25.69	9.52	14.62	23.12	306.43	68.25	8.9	7.05	8.54	61.65	15.12	1.29	7.63	1.56	9.92	12165.2	1.16	3.72	45.21	5.29	17.79	7.28	2.38	11.56	1940.74	45.7	47.11	1523.32	222.09	385.54	42.32	6989.65	143.88	3.11	395.45	7.14	30.18
M023	Patient	refused	SST+	2	2013	62.16	12.56	20.79	12	4.6	26.71	333.45	111.07	12.07	5.32	8.29	41.05	15.88	0.12	8.08	0.48	10.13	10072.6	1.08	3.37	51.5	5.77	18.37	6.56	2.41	9.08	1511.31	53	37.63	1198.99	236.72	417.72	49.08	5745.8	159.81	2.39	304.58	9.75	46.41
M023	Patient	refused	SST+	3	2013	67.77	13.98	23.25	11.65	67.21	26.71	323.87	62.23	13.92	5.06	8.21	47.67	17.56	0.77	9.99	0.72	10.09	11501.5	1.7	2.86	51.01	4.21	20.22	4.66	3.7	12.83	1758.72	54.79	47.11	1288.76	252.51	443.72	52	5996.5	177.27	2.88	297.06	10.46	47.31
M035	Patient	NEG	ION-	1	2013	63.02	14.18	22.33	9.25	11.08	51.77	195.98	32.93	15.31	5.82	25.3	256.17	25.31	6.58	168.35	6.73	74.88	6085.13	4.91	33.95	49.5	5.19	44.72	6.06	10.01	52.52	801.55	18.68	747.4	3551.47	972.68	221.64	35.44	3038.12	379.01	13.1	211.83	5.68	19.9
M035	Patient	NEG	ION-	2	2013	59.41	14.56	23.61	10.3	27.54	53.62	187.84	34.77	13.69	6.32	27.82	220.22	35.3	6.86	161.26	3.79	73.67	6465.3	4.14	30.82	54.37	4.61	43.06	6.26	9.59	54.33	849.09	17.25	842.35	4016.65	962.59	231.73	41.64	3408.6	404.9	12.31	268.3	4.33	32.88
M035	Patient	NEG	ION-	3	2013	60.72	17.07	22.15	10.04	28.29	60.29	180.17	42.32	25.39	5.06	21.62	236.41	35.3	8.44	168.43	4.66	71.39	12711.9	4.56	30.82	48.47	6.34	40.13	7.89	10.01	52.96	1980.85	19.6	639.28	7650.41	1011.6	246.59	29.05	6331.92	407.93	13.33	581.84	4.95	31.4
M035	Patient	NEG	ION+	1	2013	65.05	19.37	25.35	12.23	32.32	1898.14	417.44	119.23	1940.76	21.39	86.98	96.61	10290.5	100.94	428.48	218.7	382.93	12772	45.59	281.77	73.69	6.34	521.17	7.89	85.17	16.75	2659.53	97.84	58.96	9128.79	3989.06	205.68	64.89	4530.4	266.46	3.71	5969.09	16.46	26.28
M035	Patient	NEG	ION+	2	2013	65.39	17.46	29.03	13.14	36.86	2045.91	413.68	74.15	2176	11.13	85.08	70.76	11990.5	105.05	494.37	214.84	323.45	14405.9	36.02	290.07	58.89	5.96	574.75	11.71	105.94	12.26	3259.38	100.05	62.26	10283.5	3941.69	206.3	67.43	5425.33	297.4	3.11	7222.63	17.72	38.65
M035	Patient	NEG	ION+	3	2013	65.28	18.66	30.37	17.04	29.02	2187.3	396.83	44.64	1882.98	11.13	79.62	64.36	14856	116.54	475.42	215.55	353.78	15339.6	33.15	334.89	63.59	8.71	566.79	6.87	124.66	15.32	3382.8	86.7	67.56	11520.1	3655.88	131.33	40.95	6203.01	283.31	3.11	9247.93	18.52	50.17
M035	Patient	NEG	Media-	1	2013	14.2	1.89	15.72	3.72	2.8	1.88	24.66	12.13	1.32	0.64	0.1	12.72	2.37	0.64	1.48	0.15	0.79	73.08	0.64	1.16	0.2	0.64	0.77	1.68	0.6	14.26	302.61	8.17	26.35	2.61	17.58	48.55	1.45	273.33	85.31	1.1	1.52	0.9	7.98
M035	Patient	NEG	Media-	2	2013	14.66	2.58	8.24	2.99	3.94	1.69	20.04	2.53	2.02	0.64	0.36	18.69	0.46	0.64	1.22	0.13	0.28	65.9	0.54	0.76	0.42	0.1	0.16	2.91	0.21	2.18	218.79	6.16	18.33	1.17	11.3	43.91	2.68	287.05	75.89	1.06	1.86	1.41	2.47
M035	Patient	NEG	Media-	3	2013	13.45	0.64	4.6	3.25	1.57	1.88	17.3	30.01	1.44	0.64	0.71	12.07	0.7	0.64	0.89	0.11	1.7	130.39	0.35	0.6	0.64	0.64	0.16	0.26	0.84	0.64	355.43	1.97	18.33	6.72	27.31	32.01	0.19	240.33	65.88	0.52	3.39	0.64	2.47
M035	Patient	NEG	Media+	1	2013	55.05	17.23	28.73	11.05	27.54	48.69	418.73	38.26	44.5	10.15	53.29	89.24	48.79	1.1	7.85	1.59	9.28	13977.6	1.46	3.98	53.43	4.41	26.72	9.57	3	14.79	5291.53	156.85	50.83	2916.57	174.45	272.55	53.33	4906.91	114.59	3.05	698.56	9.75	35.98
M035	Patient	NEG	Media+	2	2013	57.35	18.52	29.93	13.58	31.06	54.08	427.49	47.25	43.1	7.76	58.21	100.29	33.78	1.23	9.02	2.03	9.16	16284.6	1.7	4.34	58.89	4.21	31.74	6.66	3	17.25	6412.04	145.36	57.27	3384.33	213.31	232.16	51.23	6298.57	120.31	3.46	805.05	10.69	48.65
M035	Patient	NEG	Media+	3	2013	55.21	21.22	23.61	11.53	22.1	82.72	440.23	35.67	58.07	8.46	83.05	56.31	75.49	1.62	7.85	2.19	8.9	15664.7	1.54	4.7	49.5	4.51	45.31	8.1	2.34	17.45	6555.8	144.03	57.84	3726.64	249.1	222.15	53.7	6885.69	122.87	3.57	1013.94	9.28	50.6
M035	Patient	NEG	SG-	1	2013	15.54	3.38	11.84	5.17	1.8	2.63	33.18	12.13	1.15	0.35	2.47	17.34	0.46	0.05	0.97	0.1	0.39	581.01	0.68	1.32	5.18	0.75	0.16	2.72	0.84	2.65	320.93	7.4	20.51	13.44	40.58	52.7	1.27	252.29	85.72	0.87	4.76	1.28	9.48
M035	Patient	NEG	SG-	2	2013	15.23	3.02	14.17	3.95	0.87	2.13	22.86	18.48	1.32	0.64	0.1	12.07	1.16	0.64	0.97	0.12	1.1	73.08	0.51	1.64	0.42	0.86	0.49	2.34	0.29	4.96	166.24	9.25	17.19	6.24	21.21	41.08	0.73	137.94	81.64	1.18	2.1	0.64	4.01
M035	Patient	NEG	SG-	3	2013	14.98	5.73	11.52	5.9	3.06	4.42	32.04	11.1	1.1	0.64	0.93	16	2.04	0.18	1.81	0.13	4.36	607.51	0.57	1.88	1.3	0.21	1.51	2.34	0.76	7.44	930.64	8.54	24.5	87.66	72.3	39.39	0.82	240.33	84.5	0.83	53.94	1.16	17.73
M035	Patient	NEG	SG+	1	2013	55.93	18.3	28.88	10.3	33.53	39.15	405.01	43.49	38.85	8.92	29.06	68.93	85.42	0.87	12.81	0.41	8.64	12927.4	1.31	5.03	54.84	5.39	17.72	6.36	2.34	13.16	4976.01	118.66	53.22	2135.8	199.61	231.82	51.42	5291.12	110.43	2.64	824.72	12.2	41.92
M035	Patient	NEG	SG+	2	2013	53.65	15.48	22.52	9.25	13.17	45.93	361.29	43.87	40.99	5.32	42.53	44.32	48.79	0.64	6.53	0.66	9.75	10987.2	1.17	5.64	56.21	5	21.98	4.07	2.3	10.35	3833.65	115.7	49.61	1906.37	220.79	223.89	39.52	4464.5	110.83	3.08	746.17	10.81	44.56
M035	Patient	NEG	SG+	3	2013	55.66	16.83	25.69	10.3	23.66	38.54	363.33	48.71	50.19	7.41	31.18	60.76	41.57	0.74	6.32	0.54	7.54	12462.3	1.06	4.29	51.5	4.51	21.04	6.87	2.89	10.1	4472.42	103.75	50.83	2130.95	232.7	247.95	47.05	4675.4	112.61	2.64	833.91	10.92	38.12
M035	Patient	NEG	SST-	1	2013	15.64	2.67	14.17	2.99	2.67	1.51	16	5.44	1.27	0.64	1.87	6.98	0.7	0.64	0.64	0.15	0.69	44.3	0.43	0.76	0.64	0.64	1.03	1.21	0.41	5.94	56.07	4.29	24.5	5.91	22.2	38.29	0.82	116.91	73.41	1.25	1.64	0.12	16.33
M035	Patient	NEG	SST-	2	2013	13.73	3.2	11.84	5.17	3.78	2.25	18.06	4.65	1.1	0.64	0.71	12.72	0.7	0.64	0.64	0.11	0.39	180.36	0.32	1.16	0.2	0.64	1.73	1.77	0.25	5.29	326.87	7	22.56	17.17	30.76	38.06	0.64	168.92	57.71	0.61	3.59	0.64	13.23
M035	Patient	NEG	SST-	3	2013	14.27	3.2	17.16	3.95	1.1	2.07	23.77	4.65	1.67	0.64	0.36	10.79	0.93	0.12	1.06	0.13	0.49	121.45	0.5	1.56	0.42	0.42	0.63	1.39	0.04	1.66	296.31	6.16	16	10.41	32.01	34.11	1.82	171.63	81.84	1.03	3.07	1.93	7.14
M035	Patient	NEG	SST+	1	2013	57.39	20.31	26.52	11.53	27.15	56.25	423.83	51.55	58.75	11.13	46.24	80	62.18	1.1	9.5	1.19	8.38	13944.1	1.72	5.35	57.12	4.81	32.48	8.31	3.59	19.85	5259.28	135.85	44.52	2723.31	275.99	285.39	50.84	5485.21	114.59	2.76	814.88	8.33	44.79
M035	Patient	NEG	SST+	2	2013	52.23	16.99	26.35	11.29	11.08	57.8	398.4	38.68	49.27	12.82	42.11	52.81	38.68	1.75	7.4	1.98	8.9	17717.2	1.75	4.34	42.87	4.61	30.36	5.16	4.17	15.74	6403.75	128.23	49.61	3228.41	250.09	250.2	45.38	6278.57	117.75	3.31	999.38	11.97	49.52
M035	Patient	NEG	SST+	3	2013	53.79	16.75	23.61	7.53	33.53	48.54	400.87	49.78	45.75	5.32	31.76	80	51.35	1.16	9.02	1.51	7.59	13606.4	1.5	4.34	52.48	4.81	30.93	9.78	2.27	17.25	5677.31	126.73	43.2	2748.71	255.72	244.63	49.47	6035.35	123.26	3.34	752.7	10.92	42.65
M036	Patient	POS	ION-	1	2013	59.86	12.56	26.35	9.65	13.17	32.26	176.7	60.61	18	5.44	3.8	146.04	768.74	4.79	217.44	57.2	185.29	5096.98	6.11	72.47	48.47	4.41	75.06	6.26	6.9	12.03	758.19	15.22	106.5	7821.16	966.65	303.26	34.9	5925.49	264.81	2.57	413.88	5.81	18.62
M036	Patient	POS	ION-	2	2013	67.01	11.71	26.68	7.06	90.2	41.35	189.44	96.09	24.07	3.88	6.49	124.14	750.02	5.52	200.84	47.35	217.02	5201.01	9.39	96.63	47.41	4.21	71.25	5.06	7.82	13.16	751.85	17.73	155.16	8276.17	1048.53	358.19	38.3	6091.96	311.13	3.05	512.29	7.26	16.81
M036	Patient	POS	ION-	3	2013	71.34	11.27	20.99	8.97		38.92	184.82	81.85	17.56	2.92	4.53	128.71	499.1	4.31	198.06	60.79	229.51	3407.56	9.47	105.66	42.87	4.21	72.91	5.86	5.69	10.72	460.48	20.49	161.53	5547.72	1046.26	342.07	42.99	3703.34	344.92	2.94	275.16	6.9	61.01
M036	Patient	POS	ION+	1	2013	53.99	17.31	27	13.58	49.6	862.2	241.57	61.26	295.52	10.92	12.66	60.76	15507.1	66.03	834.6	296.95	319.45	7560.58	23.31	95.94	61.48	5.39	629.43	8.73	67.11	12.49	469.55	28.77	53.22	4683.23	1865.77	327.83	34.34	4203.55	213.39	3.2	2018.03	10.46	54.16
M036	Patient	POS	ION+	2	2013	52.41	16.99	28.26	13.9	43.35	949.69	263.44	131.21	384.34	10.48	16.94	68.93	24519.3	81.79	834.05	309.01	373.06	9959.84	30.45	119.67	63.17	8.08	668.53	9.67	67.83	15.74	661.97	24.26	49.61	6722.84	1972.05	296.96	33.48	5760.22	252.15	2.64	3024.09	8.57	33.75
M036	Patient	POS	ION+	3	2013	57.11	18.66	30.96	11.89	38.9	1022.58	276.36	32.93	396.1	8.81	12.34	65.27	20855.2	73.78	884.34	346.2	361.78	9817.24	40.67	114.85	63.59	6.99	724.5	8.83	79.99	13.39	726.08	34.47	54.4	6551.26	1969.44	271.51	35.44	5594.99	245.9	3.17	2938.54	10.69	35.43
M036	Patient	POS	Media-	1	2013	15.47	7.79	17.16	5.54	4.78	5.88	103.54	36.54	1.67	0.78	6.31	25.71	2.48	0.18	2.67	0.15	3.88	2791.72	0.77	1.56	4.42	0.97	3.36	3.3	1.22	4.25	1040.3	9.94	29.84	535.04	105.53	77.06	1.82	779.1	77.74	0.78	82.09	3.7	20.32
M036	Patient	POS	Media-	2	2013	13.57	6.58	16.21	4.98	7.99	3.52	68.46	51.19	1.15	0.93	2.66	10.79	2.26	0.31	2.15	0.15	7.94	648.13	0.74	1.48	2.68	4.01	2.58	4.17	1.07	5.94	577.6	9.25	28.99	40.44	59.47	59.45	3.2	377.78	85.31	1.25	3.04	2.18	23.44
M036	Patient	POS	Media-	3	2013	14.1	8.8	19.78	5.54	4.97	8.75	148.03	57.99	0.75	3.2	13.94	22.15	2.8	0.64	2.85	0.29	20.96	3668.31	0.85	1.8	30.51	2.57	3.83	2.72	2.08	5.62	965.55	14.15	41.16	788.74	213.12	53.88	0.64	640.85	93.42	1.71	139.63	3.33	13.78
M036	Patient	POS	Media+	1	2013	53.43	18.52	27	9.25	29.02	32.57	303.82	75.38	1.5	7.53	12.82	52.81	39.63	2.73	6.64	2.55	12.14	15381.6	1.4	4.43	52.48	4.81	27.55	5.45	2.19	12.26	970.84	41.33	43.2	4798.07	135.75	310.39	32.3	5847.84	136.92	2.45	360.62	7.86	33.75
M036	Patient	POS	Media+	2	2013	52.35	17.31	25.01	10.55	6.75	42.34	317.25	54.3	1.44	6.93	14.42	65.27	75.49	1.68	9.5	6.5	11.17	15109.6	1.82	4.47	49.5	3.2	33.68	7.69	3.08	12.14	1153.85	41.05	41.16	4807.25	148.88	309.63	36.25	5326.62	134.2	2.39	335.38	7.38	42.17
M036	Patient	POS	Media+	3	2013	60.42	18.66	24.67	10.04	31.7	37.78	355.78	27.92	1.15	8.46	13.78	63.46	38.4	1.16	10.24	6.01	10.42	11702.4	1.72	3.37	52.48	7.45	27.61	8	3.11	9.72	849.09	48.81	56.7	3397.63	142.21	326.53	27.61	4463.38	150.04	3.17	278.91	8.81	49.09
M036	Patient	POS	SG-	1	2013	14.3	3.75	17.62	5.17	2.93	3.39	58.37	0.64	1.21	2.64	1.26	14.68	1.38	0.84	1.9	0.22	1.7	311.93	0.74	1.72	4.42	1.07	2.16	2.63	0.68	6.56	469.55	5.72	13.47	26.01	27.75	54.53	0.46	324.8	89.17	1.32	1.91	1.41	4.01
M036	Patient	POS	SG-	2	2013	13.34	5.94	16.93	5.17	2.67	4.55	72.71	42.32	1.32	1.79	0.36	14.68	1.61	0.05	2.32	0.2	1.6	745.21	0.57	2.2	5.18	1.72	2.37	3.49	1.59	3.49	851.99	11.23	18.33	47.46	36.02	69.86	1.72	623.37	99.26	0.83	5.83	2.44	16.81
M036	Patient	POS	SG-	3	2013	19.03	5.12	12.46	3.72	5.36	2.95	63.94	23.31	1.1	0.06	0.71	14.02	1.83	0.51	2.15	0.17	2.11	283.53	0.68	2.95	6.69	1.83	1.51	2.91	1.07	5.62	911.45	11.85	33.09	8.5	19.69	51.32	0.91	499.86	110.43	1.25	0.42	3.07	23.81
M036	Patient	POS	SG+	1	2013	58.49	17.77	23.97	8.97	5.36	42.11	338.2	104.19	2.37	6.07	16.39	55.43	29.92	1.42	9.02	1.02	13.45	12489.3	1.71	4.34	37.56	4.51	18.5	5.45	2.27	12.83	607.92	33.51	39.07	3016.03	149.2	306.26	32.9	3661.25	136.53	2.26	492.41	8.81	36.8
M036	Patient	POS	SG+	2	2013	53.02	13.39	22.89	10.04	3.06	39.83	372.33	37.41	1.55	5.44	21.39	54.55	38.68	0.77	6.42	1.89	14.76	16672.8	1.02	3.63	41.63	2.89	22.6	5.65	1.89	6.41	903.13	44.63	50.83	3974.86	139.16	290.23	39.28	5120.21	125.22	1.94	654.35	10.57	22.69
M036	Patient	POS	SG+	3	2013	57.75	18.88	25.35	14.01	14.62	52.15	416.95	34.77	1.1	8.46	29.58	58.08	45.43	1.49	8.66	1.3	15.18	16638.1	1.7	3.89	54.37	5.19	24.68	7.07	3.08	12.49	933.36	49.94	54.4	3983.37	159.51	320.12	33.48	4797.9	163.05	2.64	641.38	11.62	32.59
M036	Patient	POS	SST-	1	2013	16.44	5.94	16.69	6.58	4.43	4.16	54.82	16	1.21	2.64	1.36	10.79	2.04	0.31	1.81	0.13	1.15	187.48	0.6	1.56	8.32	1.51	1.15	2.63	1.03	5.13	692.88	14.69	22.56	10.14	21.21	115.6	1.45	381.91	91.4	1.68	0.73	3.2	23.81
M036	Patient	POS	SST-	2	2013	13.34	5.32	18.07	4.38	2.54	3.01	72	31.98	0.64	0.5	0.93	20.06	3.43	0.09	2.32	0.2	3.59	972.67	0.63	1.36	3.77	1.07	1.62	2.53	0.99	3.88	849.09	14.69	33.09	39.04	47.71	92.14	0.19	602.19	97.05	1.18	4.36	2.44	8.75
M036	Patient	POS	SST-	3	2013	13.94	4.42	16.21	3.72	3.06	2.88	59.35	25.12	1.1	0.93	1.15	12.72	0.93	0.18	1.64	0.16	0.74	194.61	0.79	1.96	2.94	1.51	1.73	2.91	0.68	2.65	729.33	11.23	21.55	8.32	15.91	58.22	0.73	365.3	96.85	0.52	0.45	2.44	12.66
M036	Patient	POS	SST+	1	2013	50.2	10.16	20.99	8.84	16	28.96	290.74	31.98	1.32	4.54	9.3	51.08	37.42	0.25	8.08	2.76	10.8	11303.1	1.33	3.89	44.06	5.29	32.77	5.65	1.44	10.1	837.39	29.12	46.47	3383.55	140.58	256.93	34.06	3615.69	122.47	1.88	334.12	6.66	14.84
M036	Patient	POS	SST+	2	2013	52.96	16.67	27	11.29	16	40.44	339.02	59.96	1.32	5.44	17.17	57.19	65.51	1.42	9.74	5.89	13.57	18816.2	1.41	5.45	42.87	3.41	31.85	7.38	2.3	9.21	1153.85	36.19	43.2	5347.18	146.85	292.11	29.74	6179.69	136.53	2.2	466.16	8.57	36.8
M036	Patient	POS	SST+	3	2013	55.29	18.52	25.35	12	16	48.23	378.01	44.26	1.44	6.07	18.25	61.65	88.73	1.49	10.74	10.65	12.86	13590.7	1.58	5.55	55.3	6.15	44.24	9.15	2.67	9.85	922.45	38.45	48.37	4426.89	168.47	255.54	30.41	4662.03	157.71	2.51	385.94	10.69	34.88
M037	Patient	NEG	ION-	1	2013	126.05	9.6	18.94	7.53	4.26	14.97	307.33	25.7	4.36	1.94	4.53	63.46	17.75	2.8	90.43	1.84	54.52	2406.82	1.61	10.87	36.81	1.94	26.48	5.45	2.75	10.1	314.91	15.22	130.7	1892.53	298.6	398.01	88.7	13030.7	653.37	2.23	40.08	3.7	8.75
M037	Patient	NEG	ION-	2	2013	129.53	9.6	17.62	7.22	2.16	14.52	307.94	0.64	4.29	2.92	8.88	76.3	38.68	1.94	67.06	1.38	49.17	1953.72	1.67	14.72	24.74	2.36	24.19	3.3	2.45	23.46	308.81	13.03	99.63	1553.08	305.42	381.62	123.22	10424.1	669.39	2.33	36.65	3.7	25.59
M037	Patient	NEG	ION-	3	2013	108.59	7.68	19.15	8.97	0.64	14.52	281.58	1.26	2.61	4.01	5.52	70.76	20.26	2.21	71.75	1.78	43.46	2124.66	1.37	11.7	30.51	9.25	22.84	5.16	4.57	10.6	349.85	16	102.23	1699.61	272.84	283.94	65.91	12028.1	650.79	2.64	45.83	5.19
M037	Patient	NEG	ION+	1	2013	137.83	21.09	30.37	14.22	22.1	2336.21	809.48		2520.09	14.83	158.14	89.24	19498.9	364.8	1647.33	262.8	390.86	29102.8	67.88	348.93	84.75	9.43	2090.63	11.92	379.52	18.14	4221.72	191.92	62.26	14706.3	4343.76	358.06	117.16	16190.2	823.64	3.62	8329.22	16	87.69
M037	Patient	NEG	ION+	2	2013	135.11	23.94	34.55	14.01	53.24	2244.44	767.2	38.26	2695.51	15.42	217.11	86.47	17702.8	349.15	1602.39	295.8	366.84	25795.1	64.65	290.01	75.66	6.43	2179.5	9.36	411.12	16.35	3720.15	159.65	73.65	14847.8	4066.97	367.79	120.74	15633.4	732.81	2.64	8091.3	18.06	33.75
M037	Patient	NEG	ION+	3	2013	140.66	23.32	32.51	13.58	34.11	2129.21	753.78	156.6	2524.43	11.13	199.14	112.24	14470.6	369.09	1753.95	301.19	386.5	22164.2	62.97	267.36	81.18	8.71	2054.33	10.42	359.16	14.69	2880.58	164.8	60.62	12441.8	4650.65	445.58	160.45	13105	838.76	3.74	6911.4	16.92	45.95
M037	Patient	NEG	Media-	1	2013	28.82	4.71	18.07	8.27		4.88	102.97	84.93	0.75	0.64	1.15	17.34	2.69	0.71	2.93	0.14	3.4	524.45	1.06	2.78	28.06	2.57	2.37	2.53	1.71	5.94	1583.14	14.69	29.84	50.5	34.84	101.9	2.68	1240.73	245.17	1.25	3.07	3.7	18.62
M037	Patient	NEG	Media-	2	2013	25.74	3.02	13.62	5.36	2.67	3.01	90.95	42.32	0.75	0.64	0.71	10.79	1.16	0.64	1.48	0.13	1.5	240.88	0.79	2.53	1.74	1.07	2.16	1.96	0.6	0.64	1130.38	10.92	20.51	6.43	17.85	75.12	2.29	970.48	189.88	0.78	0.51	1.41	21.13
M037	Patient	NEG	Media-	3	2013	28.48	4.81	14.7	3.49	6.01	3.9	95.43	41.53	1.55	0.06	1.15	16.67	2.26	0.64	2.32	0.15	1.9	435.99	0.79	1.96	3.2	0.64	1.73	2.34	0.84	0.64	1266.4	11.23	26.35	35.29	27.31	62.86	4.39	1000.99	228.03	0.08	1.59	2.44	5.2
M037	Patient	NEG	Media+	1	2013	126.82	21.47	29.48	14.64	62.41	334.25	1327.53	118.6	51.17	38.59	1255.36	68.93	173.74	3.4	19.4	15.15	651.07	28305	18.58	11.93	79.21	7.81	326.49	9.57	4.57	25.68	6731.2	309.71	67.56	11621.4	386.08	327.59	120.36	11985.8	535.53	3.96	3942.49	20.8	25.94
M037	Patient	NEG	Media+	2	2013	128.79	20.31	30.96	12.35	68.34	263.93	1091.87	87.41	43.84	31.78	1048.25	85.55	115.06	3.07	19.14	23.74	598.18	22830.9	13.14	10.76	70.51	7.36	336.68	13.67	4.97	21.69	5435.56	252.79	58.96	10777.7	326.85	331.62	101.37	11139.3	474.36	3.82	3382	16.69	121.21
M037	Patient	NEG	Media+	3	2013	125.56	22.44	31.24	13.36	68.34	262.36	1054.99	94.23	43.69	36.18	1051.65	92.93	173.74	2.37	19.4	16.94	578.25	26385.8	11.45	10.18	69.31	11.87	285.4	10.2	4.82	24.75	5725.84	233.88	58.96	10600.4	322.32	327.71	85.77	11124.8	489.52	3.51	3801.05	15.89	56.97
M037	Patient	NEG	SG-	1	2013	35.32	3.75	18.94	7.53	3.63	4.29	125.17	10.08	0.87	0.64	2.66	25.71	2.9	0.64	2.41	0.24	3.59	644.6	0.77	2.78	34.38	1.29	1.95	2.91	1.22	2.18	2291.34	11.85	28.13	33.24	31.18	119.15	2.1	1368.98	246.27	1.61	2.34	3.2	2.47
M037	Patient	NEG	SG-	2	2013	28.57	4.23	15.72	8.56	1.8	4.16	113.72	21.36	0.98	1.51	0.82	15.34	2.9	0.18	1.56	0.16	4.46	821.06	0.77	2.41	5.18	2.57	2.16	3.68	1.44	0.64	2108.73	13.6	28.13	41	31.18	107.58	4.26	1571.05	227.47	1.03	2.7	3.2	12.66
M037	Patient	NEG	SG-	3	2013	27.99	5.94	18.07	6.07	4.1	3.52	107.3	87.41	1.21	0.64	2.27	13.37	2.48	0.74	2.41	0.13	2.16	573.94	0.72	2	6.11	2.15	3.17	1.68	0.99	4.07	1840.4	13.03	20.51	35.34	29.49	54.06	2.58	1080.59	204.84	0.61	2.29	2.44	16.81
M037	Patient	NEG	SG+	1	2013	117.31	19.09	30.23	12.12	6.24	219.3	1015.95	145.14	26.13	24.2	582.14	80	257.59	2.14	10.61	9.52	508.77	23463.8	3.01	9.05	66.07	7.9	167.73	8.73	3.59	13.83	5415.22	229.55	68.59	9295.6	338.19	368.74	100.66	11015.6	411.34	2.99	3952.51	16.46	4.01
M037	Patient	NEG	SG+	2	2013	117.78	18.22	33.88	11.17	3.06	208.12	1071.72	200.75	24.26	22.34	680.82	94.77	321.57	1.88	9.99	10.39	518.11	29297.7	3.35	12.11	63.59	5.58	175.61	8.1	3.3	18.23	6463.39	235.28	51.43	10982.4	342.67	348.04	89.04	13252.7	366.74	2.39	5178.1	16.8	26.28
M037	Patient	NEG	SG+	3	2013	119.88	26.08	31.24	17.61	41.77	261.39	958.44	50.14	21.53	33.57	928.18	79.07	270.42	2.17	12.41	14.92	600.25	23840.9	3.47	9.05	64	6.15	180.77	11.71	4.46	20.78	4902.18	214.32	60.62	9633.86	359.66	332.04	86.29	11482.3	481.43	3.28	4610.82	18.29	43.13
M037	Patient	NEG	SST-	1	2013	36.35	6.69	17.16	6.24	23.16	6.89	166.07	0.64	1.1	0.64	10.71	20.06	2.48	0.64	2.67	0.1	24.57	1812.79	0.77	4.61	30.51	2.26	5.68	2.91	1.41	3.08	4033.8	13.6	33.09	551.95	104.67	99.58	3.2	1569.71	233.93	1.74	63.26	3.2	12.66
M037	Patient	NEG	SST-	2	2013	29.26	6.05	16.69	5.72	2.54	4.23	116.29	79.08	0.87	1.51	1.87	21.45	2.26	0.35	1.81	0.17	3.4	623.4	0.57	3.72	5.18	2.99	1.73	2.72	0.76	3.88	1594.28	12.45	28.13	41.78	33.64	93.9	3.53	1459.99	242.78	0.61	1.45	1.93	21.53
M037	Patient	NEG	SST-	3	2013	30.13	4.91	15.97	8.12	4.97	4.03	118.07	1.26	0.87	0.64	3.43	14.68	1.94	0.64	2.5	0.06	3.69	566.87	0.54	3.94	6.11	1.29	2.16	2.34	0.76	4.07	2453.74	14.69	28.13	24.24	26.86	92.14	3.42	1342.48	214.51	0.91	0.99	3.7	20.32
M037	Patient	NEG	SST+	1	2013	117.26	17.46	30.67	12	8.77	327.43	1028.55	96.71	45.31	35.32	1105.41	59.86	219	0.18	22.2	36.88	623.64	28079.4	10.72	13.14	72.11	1.07	350.29	6.56	3.48	22.76	6604.31	276.58	67.56	11842.5	349.62	335.73	100.3	13607.1	440.37	2.82	4382.24	19.32	36.53
M037	Patient	NEG	SST+	2	2013	125.64	20.44	28.57	13.47	92.36	349.03	1253.93	89.26	44.21	34.08	1166.05	76.3	251.17	1.68	20.17	15.55	705.24	27222.6	17.02	12.35	80.79	12.56	291.46	9.15	5.11	21.69	6017.08	257.42	62.8	12515	340.18	385.27	103.17	12923.4	456.61	3.51	4440.73	20.35	97.52
M037	Patient	NEG	SST+	3	2013	121.41	19.78	31.24	16.46	69.47	321.88	993.22	129.31	34	36.18	1173.66	81.85	206.1	1.52	16.79	19.76	578.89	31930	10.66	10.41	68.1	5.58	319.87	8.31	5.36	29.74	6042.51	298.84	61.17	12629.4	320.47	270.87	103.89	13644.8	528.26	3.96	4999.49	19.43	38.38
M039	Patient	NEG	ION-	1	2013	104.57	15.65	23.97	8.97	47.19	34	284.11	220.65	2.26	5.06	7.18	172.37	48.79	17.91	547.16	3.89	54.59	6499.76	10.14	25.68	41.63	3.2	130.84	4.27	3.15	12.49	751.85	16.25	433.4	2193.89	869.81	544.88	84.92	10524.5	711.14	8.65	82.09	5.19	20.73
M039	Patient	NEG	ION-	2	2013	117.83	12.46	25.01	8.41	26.75	34.15	281.16	57.99	2.31	4.54	6.49	164.21	50.83	16.44	536.92	2.98	56.06	4438.85	11.49	27.91	50.51	4.81	140.54	5.86	3.66	12.03	592.91	16.25	431.97	2098.63	877.71	604.71	108.44	8118.82	732.14	8.69	63.85	5.44	19.48
M039	Patient	NEG	ION-	3	2013	107.8	12.98	21.77	9.52	41.07	36.49	274.73	32.93	2.02	4.8	8.21	176.89	55.49	19.23	438.63	3.55	54.21	7121.86	10.66	31.8	47.41	2.57	135.84	4.66	2.49	14.37	789.34	17.73	447.14	3019.18	879.53	563.48	109.72	9337.62	713.81	9.78	92.77	5.68	32.3
M039	Patient	NEG	ION+	1	2013	120.89	21.71	40.98	14.33	50.19	3388.09	796.38	39.09	1730.57	13.63	27.23	171.46	43602.4	443.93	2212.51	491.1	373.98	41649	122.99	694.88	72.9	9.69	2296.68	12.25	197.45	18.52	2620	130.52	68.59	10216	4592.55	646.83	106.8	13112.7	733.49	5.1	10382.9	16.92	54.16
M039	Patient	NEG	ION+	2	2013	116.93	22.62	39.44	17.42	3.34	2918.74	693.76	270.22	1823.6	14.63	23.8	158.76	49335.8	423.08	2170.13	489.49	356.24	45017.8	110.12	698.04	80.39	11.18	2087.28	16.78	183.8	16.55	2734.89	117.11	82.38	10451.6	4516.49	667.58	130.94	13724.3	742.72	3.79	11125.6	15.77	88.85
M039	Patient	NEG	ION+	3	2013	126.5	25.67	35.85	17.13		3264.82	653.16		1547.69	13.73	22.98	146.95	46520.6	411.16	2120.89	422.09	330.72	38447	114.05	661.8	86.34	6.34	2111.72	13.01	181.81	19.76	2559.99	102.91	71.14	10905.6	4105.02	568.03	90.78	14033.6	729.89	4.12	10680.4	16.23	55.78
M039	Patient	NEG	Media-	1	2013	26.34	14.37	26.52	10.92	30.4	18.07	629.94	51.19	1.1	19.53	140.55	58.08	8.49	1.23	5.09	0.38	176.87	9485.99	1.5	46.3	50.51	4.81	6.18	7.28	2.19	12.03	15711.7	27.32	57.84	596.27	535.56	110.36	2.38	851.78	373.8	3.46	99.92	6.41	29.24
M039	Patient	NEG	Media-	2	2013	19.61	4.71	15.97	4.58	3.94	3.97	55.59	25.7	0.75	0.64	1.47	20.06	2.04	0.64	1.64	0.11	5.87	1092.48	0.63	5.21	1.97	1.51	2.78	2.91	0.68	0.69	1151.51	9.6	22.56	12.27	44.74	83.26	0.73	578.97	150.81	0.78	4.69	1.67	17.27
M039	Patient	NEG	Media-	3	2013	19.61	3.38	11.2	3.95	1.22	3.65	43.42	46.88	1.21	0.64	1.26	14.68	1.38	0.12	1.48	0.16	0.79	453.69	0.74	6.62	2.2	1.72	2.27	2.53	0.45	1.66	949.55	9.25	26.35	3.81	24.58	92.08	2	424.41	164.96	1.1	1.24	1.16	8.75
M039	Patient	NEG	Media+	1	2013	117.09	19.51	29.78	14.85	247.93	128.35	820.92	229.63	15.31	10.59	12.42	152.4	82.12	2.54	18.88	5.97	22.29	54811.1	3.67	15.88	72.5	5.58	117.17	9.99	3.59	18.43	7531.51	228.02	63.87	5385.19	284.67	623.95	83.04	12282.7	354.89	3.98	2281.42	16.57
M039	Patient	NEG	Media+	2	2013	106.5	18.95	28.11	12	35.79	123.45	642.27	94.54	12.76	9.82	14.58	142.39	82.12	3.5	16.27	2.95	20.51	43818.4	2.24	15.51	61.05	9.78	107.46	7.79	2.93	17.94	6914.89	200.54	55.56	4516.78	256.25	662.36	83.55	12661.7	387.98	3.05	1829.35	13.82	59.68
M039	Patient	NEG	Media+	3	2013	107.89	17.92	26.02	11.53	8.77	89.15	501.22	97.33	10.32	5.32	8.8	100.29	68.84	2.08	8.78	0.89	13.49	43882.4	2.15	7.86	56.67	4.81	73.65	5.86	2.34	12.03	6103.39	132.21	51.43	5267.31	203.07	587.86	71.8	14219.7	283.31	2.82	1624.74	9.52	56.38
M039	Patient	NEG	SG-	1	2013	21.51	3.47	18.51	2.99	3.63	3.07	43.58	31.98	1.32	0.64	0.6	14.68	2.69	0.18	1.98	0.13	1.55	329.67	0.68	5.83	3.2	1.72	2.37	2.53	0.99	3.49	719.53	10.92	20.51	2.78	14.15	90.95	4.66	749.45	160.76	0.91	1.12	2.18	10.18
M039	Patient	NEG	SG-	2	2013	25.26	9.48	19.78	8.97	4.97	6.01	153.3	44.64	1.32	3.2	5.96	30.12	4.68	0.64	3.65	0.19	7.05	3237.48	0.98	8.07	5.18	2.36	3.36	5.06	1.63	7.72	2062.57	17.73	37.63	42.94	92.1	136.28	4.01	671.95	226.73	1.98	13.28	3.45	19.48
M039	Patient	NEG	SG-	3	2013	22.05	7.35	18.07	8.41	2.8	5.48	196.53	42.32	1.1	1.22	9.63	31.63	3.54	0.8	2.5	0.13	10.51	6213.53	0.89	8.02	32.57	1.72	4.11	3.49	1.14	1.05	4317.97	21.37	36.15	347.98	127.93	133.32	4.66	1534.71	255.27	1.47	85.65	2.95	24.89
M039	Patient	NEG	SG+	1	2013	101.46	17.62	23.61	11.29	31.06	140.81	734.03	82.77	14.62	8.46	19.95	127.8	202.87	2.01	15.6	1.77	17.5	46411	1.4	12.53	51.5	3.51	116.62	7.48	3.41	15.74	6490.66	247.21	58.96	4177.34	271.26	660.97	112.68	14119.3	310.76	3.34	2639	18.4	62.68
M039	Patient	NEG	SG+	2	2013	118.8	19.09	25.69	12.69	24.61	157.3	723.3	158.51	21.83	8.23	13.3	140.57	257.59	1.29	15.47	3.15	18.71	53843.7	2.24	11.16	62.33	6.15	101.38	6.36	3.44	15.11	7629.45	251.37	52.63	5050.17	260.16	783.19	143.87	17834.1	332.41	3.23	3237.94	15.77	93.95
M039	Patient	NEG	SG+	3	2013	118.54	18.8	31.1	17.32	31.7	160.81	701.17	143.87	8.7	8.46	11.93	127.8	264	2.67	16	0.87	18.96	48545.5	1.74	12.89	65.66	6.34	92.96	9.15	4.61	15.63	6586.23	189.23	64.4	4768.99	271.62	556.92	78.49	13936.3	364.14	3.85	2998.83	19.32	53.75
M039	Patient	NEG	SST-	1	2013	22.33	4.71	15.72	4.58	5.16	3.52	50.92	25.12	0.81	0.64	3.52	17.34	1.94	0.67	1.39	0.16	3.4	588.07	0.65	6.23	2.94	1.51	2.58	2.15	0.53	4.61	270.07	9.25	24.5	7.55	35.23	115.09	2.19	280.22	152.92	1.03	2.48	3.2	19.48
M039	Patient	NEG	SST-	2	2013	23.42	3.75	13.05	5.17	1.45	3.14	39.21	6.28	0.87	0.64	0.82	12.07	1.72	0.64	2.07	0.12	1.6	295.96	0.6	6.62	2.2	0.97	1.51	2.15	0.6	3.08	446.61	9.25	28.13	4.69	19.95	107.36	1.09	287.05	140.98	0.61	1.42	2.18	10.18
M039	Patient	NEG	SST-	3	2013	20.88	3.94	15.47	5.17	2.54	3.65	37.15	34.77	1.27	0.64	1.26	16	1.16	0.25	1.73	0.15	0.49	379.31	0.57	5.83	0.64	1.07	1.03	2.15	0.84	2.65	905.91	9.25	22.56	3.27	20.21	102.45	1.72	361.11	142.72	1.25	1.81	2.69	10.18
M039	Patient	NEG	SST+	1	2013	111.58	16.99	28.26	10.55		154.5	761.81	81.23	8.7	8	19.33	171.46	75.49	1.81	19.27	5.36	19.52	48039.4	3.23	12.77	60.62	11.7	147.84	9.57	4.89	16.15	7298.02	241.13	74.64	5037.96	267.67	590.63	97.98	12816.5	354.52	3.62	2098.99	14.74	61.57
M039	Patient	NEG	SST+	2	2013	111.32	18.59	26.68	15.16	28.66	160.1	740.17	513.36	16.56	10.04	21.32	129.62	141.22	1.32	14.93	4.74	18.96	58185	3.56	12.29	58.89	8.8	151.05	6.56	3.88	14.04	8641.66	234.22	71.65	5970.36	243.88	660.76	131.14	17636.9	336.27	3.11	2675.2	14.51	77.99
M039	Patient	NEG	SST+	3	2013	111.75	19.23	31.1	13.36	98.49	151.53	726.67	29.5	12.07	7.29	12.1	135.1	134.7	1.75	16	2.76	14.68	68559.9	2.77	11.46	60.62	7.99	111.8	9.15	4.35	13.83	9689.32	212.17	60.62	6778.49	280.34	607.84	72.64	18970	352.3	3.96	2784.68	14.16	67.7
